# Supplementary material for: Systematic Search for Recipes to Generate Induced Pluripotent Stem Cells
Source: PLoS Comput Biol. 2011 Dec 22;7(12):e1002300. doi: 10.1371/journal.pcbi.1002300 (PMC3245295; doi:10.1371/journal.pcbi.1002300)
Supplement: Dataset S1 — Possible reprogramming recipes with overexpression only. (XLSX) [file pcbi.1002300.s001.xlsx]

## Sheet: possible recipes
Recipes	Reprogramming Efficiency	RE. Rank	RMSD	RMSD Rank	Pearson	Pearson Rank	Spearman	Spearman Rank	Avg. Rank
OCT4_SOX2_NANOG_KLF4	0.767602	17	0.00657957	1	0.999783	1	0.99885	1	5
OCT4_SOX2_NANOG_PBX1	0.776242	5	0.0070466	5	0.999751	6	0.994694	9	6.25
OCT4_SOX2_NANOG_GDF3	0.774002	8	0.0070466	6	0.999751	5	0.995298	7	6.5
OCT4_SOX2_NANOG_TDGF1	0.761682	21	0.00657957	2	0.999783	2	0.998749	3	7
OCT4_SOX2_NANOG_ZFP42	0.767252	18	0.00677188	4	0.99977	4	0.997316	5	7.75
OCT4_SOX2_NANOG_FOXO1A	0.754102	24	0.00657957	3	0.999783	3	0.998568	4	8.5
OCT4_SOX2_NANOG_ZNF206	0.768022	16	0.0070466	7	0.999751	7	0.994754	8	9.5
OCT4_SOX2_NANOG_PRDM14	0.753452	25	0.00930688	9	0.999597	9	0.99885	2	11.25
OCT4_SOX2_NANOG_ZIC3	0.756892	23	0.00749031	8	0.999727	8	0.997135	6	11.25
OCT4_SOX2_NANOG_FOXD3	0.721583	29	0.0243254	39	0.997156	39	0.988395	22	32.25
OCT4_SOX2_NANOG_LMCD1	0.780922	3	0.0393417	57	0.992289	61	0.990457	11	33
OCT4_SOX2_NANOG_NFYA	0.772552	9	0.0382929	56	0.992654	60	0.992495	10	33.75
OCT4_SOX2_NANOG_SUMO1	0.762532	20	0.0431231	60	0.990715	67	0.989909	12	39.75
OCT4_SOX2_NANOG_SALL4	0.752442	26	0.0458489	81	0.989383	82	0.985126	38	56.75
OCT4_NANOG_GDF3_ZFP42	0.588104	122	0.0242498	36	0.99735	28	0.976555	103	72.25
OCT4_NANOG_PBX1_ZFP42	0.587204	127	0.0242498	37	0.99735	30	0.976614	102	74
OCT4_NANOG_FOXO1A_PBX1	0.579934	172	0.0239109	24	0.997363	19	0.978652	82	74.25
OCT4_NANOG_FOXO1A_GDF3	0.579174	176	0.0239109	25	0.997363	20	0.978632	84	76.25
OCT4_NANOG_GDF3_PBX1	0.587354	126	0.024328	40	0.997323	32	0.975949	108	76.5
OCT4_NANOG_FOXO1A_TDGF1	0.570574	249	0.0234864	15	0.99741	12	0.9818	53	82.25
OCT4_NANOG_FOXO1A_ZFP42	0.572164	230	0.0238314	20	0.99739	13	0.979396	70	83.25
OCT4_NANOG_KLF4_ZFP42	0.572484	229	0.0238314	22	0.99739	15	0.979337	72	84.5
OCT4_NANOG_PRDM14_ZFP42	0.578494	180	0.0243917	43	0.997104	43	0.978951	78	86
OCT4_NANOG_FOXO1A_KLF4	0.567904	273	0.0234864	13	0.99741	10	0.982103	51	86.75
OCT4_SOX2_NANOG_bCAT	0.776522	4	0.0522787	110	0.986765	112	0.969602	140	91.5
OCT4_NANOG_GDF3_TDGF1	0.568074	272	0.0239109	26	0.997363	21	0.978613	85	101
OCT4_NANOG_KLF4_PBX1	0.567194	278	0.0239109	27	0.997363	22	0.978672	80	101.75
OCT4_NANOG_PBX1_TDGF1	0.566814	284	0.0239109	32	0.997363	27	0.979603	66	102.25
OCT4_NANOG_TDGF1_ZFP42	0.563644	308	0.0238314	21	0.99739	14	0.979475	69	103
OCT4_NANOG_GDF3_KLF4	0.566934	282	0.0239109	28	0.997363	23	0.978652	83	104
OCT4_NANOG_PRDM14_SUMO1	0.617784	64	0.048912	95	0.987397	103	0.967635	155	104.25
OCT4_NANOG_SUMO1_ZFP42	0.622554	61	0.048787	91	0.987308	107	0.966727	160	104.75
OCT4_NANOG_PBX1_PRDM14	0.571044	243	0.0244694	44	0.997079	45	0.97841	89	105.25
OCT4_NANOG_GDF3_PRDM14	0.571004	244	0.0244694	45	0.997079	44	0.97825	92	106.25
OCT4_NANOG_KLF4_PRDM14	0.564934	298	0.0240548	33	0.997136	40	0.981434	56	106.75
OCT4_NANOG_SUMO1_TDGF1	0.603384	88	0.0486194	88	0.987394	104	0.967696	153	108.25
OCT4_NANOG_GDF3_SUMO1	0.624404	58	0.0488259	92	0.987287	108	0.964627	176	108.5
OCT4_NANOG_KLF4_TDGF1	0.557074	358	0.0234864	14	0.99741	11	0.981984	52	108.75
OCT4_SOX2_NANOG_MYC	0.736233	28	0.0681154	174	0.977231	176	0.980527	59	109.25
OCT4_NANOG_LMCD1_PBX1	0.591474	114	0.0454561	78	0.988975	88	0.966952	159	109.75
OCT4_NANOG_PBX1_SUMO1	0.624124	60	0.0488259	93	0.987287	109	0.964607	178	110
OCT4_NANOG_FOXO1A_SUMO1	0.601304	96	0.0486194	89	0.987394	105	0.967716	152	110.5
OCT4_NANOG_KLF4_SUMO1	0.599814	99	0.0486194	90	0.987394	106	0.967892	151	111.5
OCT4_NANOG_FOXO1A_NFYA	0.579344	174	0.0442252	62	0.989593	74	0.971513	138	112
OCT4_NANOG_FOXO1A_PRDM14	0.561584	325	0.0240548	34	0.997136	41	0.981355	57	114.25
OCT4_NANOG_NFYA_ZFP42	0.582264	159	0.0444094	65	0.989504	77	0.96757	156	114.25
OCT4_NANOG_SUMO1_ZIC3	0.590344	116	0.0485173	87	0.987519	102	0.966025	163	117
OCT4_NANOG_PRDM14_TDGF1	0.560734	339	0.0240548	35	0.997136	42	0.981454	55	117.75
OCT4_NANOG_GDF3_LMCD1	0.586804	131	0.0454561	79	0.988975	89	0.964609	177	119
OCT4_NANOG_NFYA_PBX1	0.577404	186	0.0444521	66	0.989483	78	0.968202	146	119
OCT4_NANOG_TDGF1_ZIC3	0.548965	383	0.0232743	10	0.997365	16	0.979053	75	121
OCT4_NANOG_GDF3_NFYA	0.579934	173	0.0444521	68	0.989483	80	0.965338	168	122.25
OCT4_NANOG_LMCD1_ZFP42	0.582744	157	0.0454143	77	0.988996	87	0.965254	169	122.5
OCT4_NANOG_NFYA_PRDM14	0.574794	205	0.044553	71	0.989413	81	0.971689	134	122.75
OCT4_NANOG_KLF4_ZIC3	0.542315	401	0.0232743	11	0.997365	17	0.979884	63	123
OCT4_NANOG_ZFP42_ZIC3	0.557774	354	0.0236223	16	0.997337	31	0.976839	99	125
OCT4_SOX2_NANOG_PIASy	0.799192	1	0.0704882	183	0.974979	187	0.972476	132	125.75
OCT4_NANOG_FOXO1A_ZIC3	0.534765	413	0.0232743	12	0.997365	18	0.979482	68	127.75
OCT4_NANOG_GDF3_ZIC3	0.554524	369	0.0237026	17	0.997311	35	0.975728	110	132.75
OCT4_NANOG_KLF4_NFYA	0.568834	263	0.0442252	63	0.989593	75	0.97165	135	134
OCT4_SOX2_LMCD1_PRDM14	0.585534	139	0.0633719	159	0.979974	162	0.97896	77	134.25
OCT4_NANOG_PBX1_ZIC3	0.547705	388	0.0237026	18	0.997311	36	0.976144	105	136.75
OCT4_NANOG_PRDM14_ZIC3	0.538355	408	0.0238477	23	0.997168	38	0.978709	79	137
OCT4_NANOG_FOXO1A_LMCD1	0.569344	257	0.0452343	74	0.989078	84	0.969515	141	139
OCT4_NANOG_NFYA_TDGF1	0.567034	279	0.0442252	64	0.989593	76	0.971513	139	139.5
OCT4_NANOG_FOXO1A_ZNF206	0.526447	424	0.0239109	29	0.997363	24	0.978536	88	141.25
OCT4_NANOG_FOXD3_PBX1	0.568374	268	0.033599	52	0.994067	53	0.962918	194	141.75
OCT4_SOX2_NANOG_SP1	0.720023	30	0.0749879	216	0.971757	214	0.974974	114	143.5
OCT4_NANOG_TDGF1_ZNF206	0.518248	453	0.0239109	30	0.997363	25	0.978672	81	147.25
OCT4_NANOG_KLF4_LMCD1	0.566974	280	0.0452343	75	0.989078	85	0.967952	150	147.5
OCT4_NANOG_ZFP42_ZNF206	0.525047	429	0.0242498	38	0.99735	29	0.976614	101	149.25
OCT4_NANOG_KLF4_ZNF206	0.516148	455	0.0239109	31	0.997363	26	0.978593	86	149.5
OCT4_NANOG_PRDM14_ZNF206	0.528047	419	0.0244694	46	0.997079	46	0.978269	91	150.5
OCT4_NANOG_GDF3_ZNF206	0.525047	430	0.024328	41	0.997323	33	0.97593	109	153.25
OCT4_NANOG_GDF3_SALL4	0.577074	188	0.051291	103	0.985937	127	0.961925	199	154.25
OCT4_NANOG_LMCD1_PRDM14	0.566624	286	0.0460108	82	0.988812	92	0.966969	158	154.5
OCT4_SOX2_NANOG_CEBP	0.772142	10	0.0726836	198	0.97335	195	0.959379	218	155.25
OCT4_NANOG_NFYA_SUMO1	0.613434	72	0.0618772	152	0.979837	164	0.95618	234	155.5
OCT4_NANOG_FOXD3_SUMO1	0.598424	102	0.0540463	114	0.984571	138	0.950731	270	156
OCT4_NANOG_ZIC3_ZNF206	0.513949	462	0.0237026	19	0.997311	37	0.976006	107	156.25
OCT4_NANOG_PBX1_ZNF206	0.519748	447	0.024328	42	0.997323	34	0.976127	106	157.25
OCT4_NANOG_FOXD3_ZFP42	0.560304	342	0.0335424	51	0.994089	51	0.963209	189	158.25
OCT4_NANOG_FOXD3_GDF3	0.561644	324	0.033599	53	0.994067	54	0.960839	205	159
OCT4_NANOG_LMCD1_TDGF1	0.563324	314	0.0452343	76	0.989078	86	0.96596	164	160
OCT4_NANOG_PBX1_SALL4	0.574024	211	0.051291	104	0.985937	128	0.961422	201	161
OCT4_NANOG_FOXD3_KLF4	0.555334	365	0.0332982	48	0.994161	49	0.964209	183	161.25
OCT4_NANOG_SALL4_ZFP42	0.573434	220	0.0512539	102	0.985957	126	0.96253	198	161.5
OCT4_NANOG_LMCD1_SUMO1	0.604674	87	0.0621158	153	0.979785	166	0.95422	242	162
OCT4_SOX2_PBX1_ZIC3	0.462605	501	0.0408372	58	0.99361	57	0.985697	35	162.75
OCT4_NANOG_LMCD1_NFYA	0.587704	124	0.0587401	137	0.981813	154	0.955029	239	163.5
OCT4_SOX2_NANOG_TCF3	0.769312	15	0.0740496	214	0.971807	213	0.957354	222	166
OCT4_NANOG_FOXD3_TDGF1	0.548495	384	0.0332982	49	0.994161	50	0.96419	184	166.75
OCT4_SOX2_PBX1_PRDM14	0.478225	496	0.0451767	73	0.991938	65	0.985833	34	167
OCT4_NANOG_FOXD3_FOXO1A	0.538945	407	0.0332982	50	0.994161	48	0.965863	166	167.75
OCT4_NANOG_NFYA_ZIC3	0.544925	395	0.0441129	61	0.989619	73	0.968461	144	168.25
OCT4_NANOG_FOXD3_PRDM14	0.551004	378	0.0337016	55	0.993945	55	0.963885	187	168.75
OCT4_NANOG_LMCD1_ZIC3	0.560934	335	0.0451245	72	0.989179	83	0.963825	188	169.5
OCT4_SOX2_KLF4_PBX1	0.398396	547	0.0423304	59	0.993696	56	0.989025	17	169.75
OCT4_NANOG_SALL4_SUMO1	0.607524	80	0.0665047	171	0.976707	177	0.951343	265	173.25
OCT4_SOX2_FOXO1A_PBX1	0.408766	531	0.0473951	84	0.992097	63	0.986764	29	176.75
OCT4_SOX2_NANOG_cAMP	0.770862	13	0.0783885	255	0.967961	245	0.962855	195	177
OCT4_NANOG_FOXD3_ZIC3	0.525495	428	0.0329902	47	0.994214	47	0.963117	191	178.25
OCT4_NANOG_FOXO1A_PIASy	0.632137	49	0.073486	203	0.971232	218	0.95285	252	180.5
OCT4_NANOG_SALL4_TDGF1	0.561354	329	0.0510945	99	0.986054	123	0.965092	171	180.5
OCT4_NANOG_NFYA_ZNF206	0.524248	432	0.0444521	67	0.989483	79	0.968143	147	181.25
OCT4_NANOG_FOXO1A_SALL4	0.561144	333	0.0510945	100	0.986054	124	0.96517	170	181.75
OCT4_SOX2_GDF3_PBX1	0.397896	550	0.0445486	69	0.993047	58	0.982329	50	181.75
OCT4_SOX2_PBX1_TDGF1	0.398446	546	0.0473951	85	0.992097	64	0.985294	36	182.75
OCT4_NANOG_PRDM14_SALL4	0.561744	322	0.0513582	106	0.985934	130	0.964729	175	183.25
OCT4_NANOG_KLF4_SALL4	0.560864	337	0.0510945	101	0.986054	125	0.964733	174	184.25
OCT4_SOX2_PBX1_ZFP42	0.401666	543	0.0469781	83	0.992156	62	0.98241	49	184.25
OCT4_NANOG_PIASy_PRDM14	0.652735	36	0.0736697	212	0.97136	216	0.949872	276	185
OCT4_NANOG_PIASy_ZIC3	0.624738	57	0.0734185	201	0.971433	215	0.950168	274	186.75
OCT4_NANOG_PIASy_TDGF1	0.629037	52	0.073486	204	0.971232	219	0.949918	275	187.5
OCT4_NANOG_PBX1_PIASy	0.636436	42	0.0736228	208	0.971071	222	0.949518	279	187.75
OCT4_NANOG_GDF3_PIASy	0.635736	43	0.0736228	209	0.971071	223	0.949403	281	189
OCT4_SOX2_NANOG_MAX	0.782232	2	0.0815968	269	0.967176	264	0.957634	221	189
OCT4_NANOG_bCAT_PBX1	0.585494	140	0.0577064	133	0.982724	151	0.943418	335	189.75
OCT4_NANOG_PIASy_ZFP42	0.634537	44	0.073597	205	0.971087	221	0.947395	294	191
OCT4_NANOG_KLF4_PIASy	0.633237	47	0.073486	202	0.971232	217	0.94691	301	191.75
OCT4_NANOG_LMCD1_ZNF206	0.536346	411	0.0454561	80	0.988975	90	0.962938	193	193.5
OCT4_SOX2_LMCD1_PBX1	0.540475	404	0.0546055	119	0.985133	132	0.974056	121	194
OCT4_NANOG_SUMO1_ZNF206	0.544446	396	0.0488259	94	0.987287	110	0.964588	180	195
OCT4_NANOG_bCAT_GDF3	0.579094	177	0.0577064	134	0.982724	152	0.945095	319	195.5
OCT4_NANOG_bCAT_FOXO1A	0.572684	226	0.0575318	127	0.982867	142	0.948204	291	196.5
OCT4_NANOG_FOXD3_ZNF206	0.50385	476	0.033599	54	0.994067	52	0.96082	206	197
OCT4_SOX2_PBX1_ZNF206	0.328267	623	0.0445486	70	0.993047	59	0.982487	48	200
OCT4_NANOG_SALL4_ZIC3	0.540205	405	0.0509973	97	0.986108	122	0.963926	186	202.5
OCT4_SOX2_NANOG_BMP2K	0.774322	7	0.0825632	281	0.965066	274	0.953065	251	203.25
OCT4_NANOG_KLF4_MYC	0.573734	217	0.0717917	187	0.972942	198	0.95992	212	203.5
OCT4_NANOG_MYC_ZFP42	0.575344	200	0.0719052	190	0.97277	203	0.957261	223	204
OCT4_NANOG_GDF3_MYC	0.576654	194	0.0719316	191	0.972756	204	0.956772	228	204.25
OCT4_NANOG_FOXD3_NFYA	0.553004	371	0.0501301	96	0.986867	111	0.95388	244	205.5
OCT4_NANOG_bCAT_ZFP42	0.571974	233	0.0576735	131	0.982742	149	0.945719	311	206
OCT4_SOX2_KLF4_PRDM14	0.356406	597	0.054187	116	0.988551	97	0.989125	14	206
OCT4_NANOG_bCAT_PRDM14	0.567594	274	0.0573976	125	0.982752	146	0.949415	280	206.25
OCT4_SOX2_PRDM14_ZIC3	0.348537	613	0.0518788	109	0.988909	91	0.988864	18	207.75
OCT4_NANOG_MYC_PBX1	0.573864	214	0.0719316	192	0.972756	205	0.956791	226	209.25
OCT4_NANOG_MYC_TDGF1	0.571344	239	0.0717917	188	0.972942	199	0.959901	213	209.75
OCT4_NANOG_NFYA_SALL4	0.570664	248	0.0633632	158	0.978939	172	0.951822	261	209.75
OCT4_SOX2_FOXD3_PBX1	0.405406	539	0.0530325	111	0.987855	101	0.977205	97	212
OCT4_NANOG_bCAT_SUMO1	0.615554	66	0.0715888	185	0.973341	196	0.935492	403	212.5
OCT4_SOX2_LMCD1_ZIC3	0.436736	508	0.058817	138	0.982743	148	0.979947	61	213.75
OCT4_NANOG_bCAT_KLF4	0.564784	299	0.0575318	128	0.982867	143	0.947925	293	215.75
OCT4_NANOG_FOXO1A_MYC	0.569114	261	0.0717917	189	0.972942	200	0.959726	214	216
OCT4_SOX2_PRDM14_ZNF206	0.380862	574	0.0580968	135	0.986679	113	0.983861	44	216.5
OCT4_NANOG_FOXD3_LMCD1	0.555544	363	0.0510225	98	0.986243	121	0.948836	287	217.25
OCT4_SOX2_KLF4_LMCD1	0.430916	516	0.0602879	140	0.98239	153	0.979664	65	218.5
OCT4_NANOG_SALL4_ZNF206	0.520648	444	0.051291	105	0.985937	129	0.961906	200	219.5
OCT4_NANOG_LMCD1_SALL4	0.569244	259	0.0640716	160	0.97836	175	0.948751	288	220.5
OCT4_NANOG_bCAT_LMCD1	0.584654	144	0.0674642	173	0.976418	181	0.937187	385	220.75
OCT4_NANOG_MYC_PRDM14	0.567544	275	0.0719658	194	0.972844	202	0.959697	215	221.5
OCT4_SOX2_GDF3_PRDM14	0.354756	599	0.0580968	136	0.986679	114	0.985031	39	222
OCT4_NANOG_bCAT_TDGF1	0.561334	331	0.0575318	129	0.982867	144	0.948185	292	224
OCT4_NANOG_bCAT_NFYA	0.581844	162	0.0686877	178	0.976045	182	0.938585	376	224.5
OCT4_SOX2_PRDM14_TDGF1	0.360986	590	0.0615548	149	0.985124	134	0.987593	26	224.75
OCT4_SOX2_KLF4_ZIC3	0.225058	734	0.0483261	86	0.991176	66	0.989026	16	225.5
OCT4_SOX2_GDF3_KLF4	0.234998	680	0.0539255	112	0.989701	71	0.984426	42	226.25
OCT4_SOX2_PRDM14_ZFP42	0.352546	603	0.0610398	144	0.985229	131	0.986121	31	227.25
OCT4_SOX2_FOXO1A_PRDM14	0.351806	604	0.0615548	150	0.985124	133	0.988036	24	227.75
OCT4_SOX2_FOXO1A_LMCD1	0.429796	518	0.0654023	166	0.979695	170	0.980593	58	228
OCT4_SOX2_KLF4_TDGF1	0.236968	679	0.0570212	122	0.988493	98	0.989065	15	228.5
OCT4_SOX2_FOXO1A_KLF4	0.232928	684	0.0570212	123	0.988493	99	0.988419	21	231.75
OCT4_NANOG_LMCD1_MYC	0.607539	79	0.0815387	268	0.965757	271	0.945597	314	233
OCT4_SOX2_LMCD1_TDGF1	0.433706	513	0.0654023	165	0.979695	169	0.978576	87	233.5
OCT4_SOX2_KLF4_ZFP42	0.231018	692	0.0565622	121	0.988553	96	0.987372	27	234
OCT4_NANOG_MYC_NFYA	0.587541	125	0.0812944	266	0.966261	269	0.949754	278	234.5
OCT4_NANOG_PBX1_SP1	0.583342	155	0.0783729	252	0.967294	260	0.950212	273	235
OCT4_NANOG_FOXD3_SALL4	0.543025	399	0.0562832	120	0.983365	141	0.949199	283	235.75
OCT4_SOX2_GDF3_ZIC3	0.225708	726	0.0515314	107	0.989862	68	0.983476	45	236.5
OCT4_SOX2_LMCD1_ZFP42	0.437456	507	0.0650323	164	0.979827	165	0.975509	113	237.25
OCT4_NANOG_MYC_SUMO1	0.614894	67	0.0836851	286	0.963918	287	0.945713	313	238.25
OCT4_SOX2_GDF3_LMCD1	0.434706	510	0.0629192	155	0.981054	157	0.97254	131	238.25
OCT4_SOX2_NFYA_PBX1	0.405646	538	0.0607542	141	0.982752	147	0.972927	129	238.75
OCT4_SOX2_LMCD1_ZNF206	0.417758	525	0.0629192	156	0.981054	158	0.974659	117	239
OCT4_NANOG_NFYA_PIASy	0.642736	38	0.0824891	280	0.964477	276	0.939752	368	240.5
OCT4_NANOG_GDF3_SP1	0.576742	192	0.0783729	253	0.967294	261	0.952143	260	241.5
OCT4_SOX2_PBX1_PIASy	0.579194	175	0.0835248	285	0.963009	294	0.958683	219	243.25
OCT4_NANOG_CEBP_PRDM14	0.581742	164	0.0762203	230	0.969194	236	0.942928	345	243.75
OCT4_SOX2_TDGF1_ZIC3	0.224048	739	0.0545403	117	0.988712	94	0.987129	28	244.5
OCT4_SOX2_FOXO1A_GDF3	0.232038	687	0.0613237	146	0.986487	118	0.98604	33	246
OCT4_SOX2_GDF3_TDGF1	0.232748	685	0.0613237	145	0.986487	117	0.985228	37	246
OCT4_SOX2_ZFP42_ZIC3	0.223438	746	0.0540954	115	0.988781	93	0.986604	30	246
OCT4_NANOG_bCAT_ZIC3	0.543085	398	0.0574456	126	0.982803	145	0.945504	316	246.25
OCT4_NANOG_FOXD3_PIASy	0.631537	50	0.0771839	237	0.96882	242	0.929477	464	248.25
OCT4_SOX2_PBX1_SUMO1	0.397166	552	0.0629412	157	0.980224	161	0.973835	124	248.5
OCT4_NANOG_cAMP_PRDM14	0.581842	163	0.0817244	270	0.964061	282	0.948976	284	249.75
OCT4_NANOG_PIASy_ZNF206	0.568743	264	0.0736228	210	0.971071	224	0.946713	303	250.25
OCT4_NANOG_CEBP_FOXO1A	0.578542	179	0.0760116	222	0.969272	233	0.939607	369	250.75
OCT4_SOX2_FOXO1A_ZIC3	0.221978	770	0.0545403	118	0.988712	95	0.988501	20	250.75
OCT4_SOX2_GDF3_ZFP42	0.228198	703	0.0607614	142	0.986612	115	0.984021	43	250.75
OCT4_SOX2_PBX1_SALL4	0.406556	535	0.0657944	167	0.978893	173	0.97327	128	250.75
OCT4_SOX2_TDGF1_ZFP42	0.231438	690	0.0643504	161	0.984922	135	0.988057	23	252.25
OCT4_SOX2_FOXD3_PRDM14	0.346557	614	0.0660542	170	0.980299	160	0.979382	71	253.75
OCT4_NANOG_LMCD1_PIASy	0.628537	54	0.0830345	284	0.964062	281	0.935738	399	254.5
OCT4_SOX2_FOXO1A_TDGF1	0.228698	701	0.0648816	163	0.984828	137	0.988622	19	255
OCT4_SOX2_NANOG_SP3	0.759042	22	0.0864598	309	0.961513	308	0.937332	382	255.25
OCT4_NANOG_MYC_ZIC3	0.534685	414	0.0717225	186	0.973045	197	0.956774	227	256
OCT4_NANOG_CEBP_ZFP42	0.572043	232	0.0761189	225	0.969115	237	0.943707	332	256.5
OCT4_NANOG_SP1_ZFP42	0.570843	245	0.0783486	251	0.967308	259	0.950645	271	256.5
OCT4_NANOG_FOXO1A_SP1	0.565243	293	0.0782444	248	0.967475	252	0.95559	237	257.5
OCT4_NANOG_bCAT_ZNF206	0.520448	445	0.0577064	132	0.982724	150	0.946676	304	257.75
OCT4_SOX2_FOXD3_LMCD1	0.439536	504	0.0696181	181	0.975664	184	0.965865	165	258.5
OCT4_NANOG_CEBP_GDF3	0.572543	227	0.0761438	227	0.9691	238	0.942962	343	258.75
OCT4_SOX2_FOXO1A_ZFP42	0.227338	713	0.0643504	162	0.984922	136	0.987753	25	259
OCT4_SOX2_NFYA_PRDM14	0.356966	596	0.0724729	197	0.975125	185	0.98021	60	259.5
OCT4_SOX2_NANOG_PIAS1	0.677953	32	0.0996988	430	0.951818	395	0.960883	204	265.25
OCT4_NANOG_CEBP_KLF4	0.571643	236	0.0760116	223	0.969272	234	0.939532	370	265.75
OCT4_NANOG_KLF4_SP1	0.562244	319	0.0782444	249	0.967475	253	0.95336	247	267
OCT4_NANOG_bCAT_SALL4	0.570714	247	0.0732731	200	0.972513	207	0.933293	421	268.75
OCT4_NANOG_PRDM14_SP1	0.564444	302	0.0788072	257	0.967244	263	0.952415	257	269.75
OCT4_NANOG_TCF3_ZIC3	0.582042	161	0.0777719	239	0.967752	246	0.932674	433	269.75
OCT4_NANOG_GDF3_TCF3	0.577142	187	0.0779648	244	0.967393	256	0.935992	397	271
OCT4_SOX2_FOXD3_KLF4	0.226258	724	0.0618217	151	0.983759	140	0.979218	73	272
OCT4_NANOG_bCAT_FOXD3	0.561514	328	0.0621858	154	0.980483	159	0.930154	453	273.5
OCT4_NANOG_CEBP_ZIC3	0.568543	267	0.0759463	221	0.969376	232	0.937194	384	276
OCT4_SOX2_FOXD3_TDGF1	0.230648	694	0.069178	179	0.979756	167	0.979766	64	276
OCT4_NANOG_FOXO1A_TCF3	0.577542	184	0.0778357	241	0.967536	249	0.932857	431	276.25
OCT4_NANOG_PRDM14_TCF3	0.571443	237	0.0771003	236	0.968422	244	0.936803	388	276.25
OCT4_NANOG_PIASy_SALL4	0.629437	51	0.0863668	307	0.961053	311	0.932039	438	276.75
OCT4_SOX2_LMCD1_PIASy	0.678903	31	0.0948232	386	0.951302	402	0.948233	290	277.25
OCT4_NANOG_MYC_ZNF206	0.50055	479	0.0719316	193	0.972756	206	0.956617	232	277.5
OCT4_SOX2_ZIC3_ZNF206	0.20078	891	0.0515314	108	0.989862	69	0.983456	46	278.5
OCT4_NANOG_MAX_PRDM14	0.589541	118	0.0851489	301	0.962157	304	0.936178	393	279
OCT4_SOX2_KLF4_ZNF206	0.20058	892	0.0539255	113	0.989701	72	0.98493	40	279.25
OCT4_SOX2_LMCD1_NFYA	0.433796	511	0.0756849	220	0.970576	226	0.966593	161	279.5
OCT4_SOX2_SUMO1_ZIC3	0.254927	675	0.0683506	175	0.976665	178	0.977422	93	280.25
OCT4_NANOG_cAMP_LMCD1	0.587014	129	0.0843816	290	0.962504	299	0.935238	406	281
OCT4_NANOG_SP1_SUMO1	0.606339	84	0.0884368	333	0.95929	333	0.939105	374	281
OCT4_NANOG_SP1_ZIC3	0.552945	372	0.078181	247	0.967654	247	0.952367	258	281
OCT4_NANOG_SP1_TDGF1	0.549445	382	0.0782444	250	0.967475	254	0.953245	249	283.75
OCT4_SOX2_FOXD3_ZIC3	0.221618	772	0.0594031	139	0.984264	139	0.97835	90	285
OCT4_NANOG_TCF3_ZFP42	0.569343	258	0.0779404	243	0.967411	255	0.936831	387	285.75
OCT4_SOX2_KLF4_SUMO1	0.265517	667	0.070292	182	0.975968	183	0.97569	111	285.75
OCT4_SOX2_PRDM14_SUMO1	0.350056	610	0.0738878	213	0.97287	201	0.974177	120	286
OCT4_NANOG_CEBP_FOXD3	0.589941	117	0.0795922	262	0.967016	265	0.922303	503	286.75
OCT4_SOX2_KLF4_NFYA	0.229568	698	0.0685915	176	0.978566	174	0.976638	100	287
OCT4_SOX2_NFYA_ZIC3	0.227448	710	0.066524	172	0.979046	171	0.977305	95	287
OCT4_NANOG_PIASy_SUMO1	0.60274	89	0.0865505	312	0.961092	310	0.931808	442	288.25
OCT4_SOX2_FOXD3_GDF3	0.227168	715	0.0658526	168	0.981679	155	0.974662	115	288.25
OCT4_NANOG_PBX1_TCF3	0.575142	201	0.0779648	245	0.967393	257	0.92999	454	289.25
OCT4_SOX2_FOXD3_FOXO1A	0.223698	743	0.069178	180	0.979756	168	0.979545	67	289.5
OCT4_SOX2_FOXO1A_NFYA	0.230928	693	0.0753286	217	0.974495	190	0.979925	62	290.5
OCT4_SOX2_FOXD3_ZFP42	0.223268	750	0.0686801	177	0.979928	163	0.979097	74	291
OCT4_SOX2_GDF3_NFYA	0.230318	695	0.0722867	195	0.97643	179	0.977284	96	291.25
OCT4_SOX2_LMCD1_SUMO1	0.479845	495	0.0772973	238	0.968449	243	0.963162	190	291.5
OCT4_NANOG_CEBP_PBX1	0.562444	318	0.0761438	228	0.9691	239	0.93674	389	293.5
OCT4_SOX2_PRDM14_SALL4	0.353066	602	0.0767142	235	0.971132	220	0.974497	118	293.75
OCT4_NANOG_TCF3_TDGF1	0.564944	296	0.0778357	240	0.967536	248	0.936157	394	294.5
OCT4_SOX2_FOXO1A_ZNF206	0.206779	871	0.0613237	147	0.986487	119	0.984465	41	294.5
OCT4_NANOG_FOXO1A_MAX	0.576842	191	0.0845917	292	0.962553	296	0.935641	400	294.75
OCT4_NANOG_CEBP_SUMO1	0.60224	92	0.0876707	328	0.95983	322	0.930987	445	296.75
OCT4_SOX2_GDF3_ZNF206	0.19578	905	0.0575462	130	0.988248	100	0.98166	54	297.25
OCT4_SOX2_GDF3_SUMO1	0.266667	666	0.0736033	206	0.973859	193	0.973734	125	297.5
OCT4_NANOG_BMP2K_FOXO1A	0.587741	123	0.0868731	315	0.959689	324	0.932807	432	298.5
OCT4_NANOG_FOXD3_MYC	0.542375	400	0.0755725	219	0.970829	225	0.942482	350	298.5
OCT4_NANOG_FOXD3_TCF3	0.59604	106	0.081336	267	0.964935	275	0.91605	546	298.5
OCT4_SOX2_NFYA_TDGF1	0.227458	709	0.0753286	218	0.974495	191	0.97902	76	298.5
OCT4_SOX2_ZFP42_ZNF206	0.20148	888	0.0607614	143	0.986612	116	0.983236	47	298.5
OCT4_NANOG_BMP2K_PRDM14	0.59524	107	0.0870399	325	0.959588	327	0.932304	437	299
OCT4_NANOG_MYC_SALL4	0.570264	251	0.0849298	300	0.963055	293	0.942333	353	299.25
OCT4_SOX2_bCAT_PBX1	0.398216	548	0.0736354	211	0.973942	192	0.95245	255	301.5
OCT4_NANOG_CEBP_TDGF1	0.551245	377	0.0760116	224	0.969272	235	0.939475	371	301.75
OCT4_NANOG_KLF4_TCF3	0.565843	289	0.0778357	242	0.967536	250	0.932951	428	302.25
OCT4_SOX2_TDGF1_ZNF206	0.194481	913	0.0613237	148	0.986487	120	0.98606	32	303.25
OCT4_SOX2_FOXO1A_SUMO1	0.263807	670	0.076593	234	0.971883	212	0.977201	98	303.5
OCT4_SOX2_FOXD3_ZNF206	0.221578	773	0.0658526	169	0.981679	156	0.974199	119	304.25
OCT4_SOX2_KLF4_SALL4	0.228108	704	0.073084	199	0.974552	189	0.973531	127	304.75
OCT4_SOX2_LMCD1_SALL4	0.435766	509	0.0797816	263	0.966783	266	0.964348	182	305
OCT4_SOX2_SUMO1_ZFP42	0.261967	672	0.0761435	226	0.972081	210	0.974661	116	306
OCT4_NANOG_cAMP_KLF4	0.547845	387	0.0818641	274	0.963947	285	0.948853	286	308
OCT4_SOX2_SUMO1_TDGF1	0.269897	665	0.076593	233	0.971883	211	0.973896	123	308
OCT4_NANOG_cAMP_ZFP42	0.552545	374	0.0819637	276	0.963819	288	0.946152	307	311.25
OCT4_NANOG_cAMP_FOXO1A	0.549845	381	0.0818641	273	0.963947	284	0.946045	308	311.5
OCT4_NANOG_FOXD3_MAX	0.606539	83	0.0878232	330	0.960667	315	0.919134	521	312.25
OCT4_SOX2_GDF3_SALL4	0.231988	688	0.0765494	231	0.972368	208	0.971572	137	316
OCT4_SOX2_NFYA_ZFP42	0.222078	769	0.0748715	215	0.974671	188	0.977365	94	316.5
OCT4_NANOG_FOXD3_SP1	0.561244	332	0.0817273	271	0.965247	272	0.936244	392	316.75
OCT4_NANOG_MAX_ZIC3	0.569704	254	0.084533	291	0.962667	295	0.932954	427	316.75
OCT4_NANOG_SP1_ZNF206	0.489751	493	0.0783729	254	0.967294	262	0.952181	259	317
OCT4_NANOG_cAMP_ZIC3	0.553345	370	0.0818035	272	0.96399	283	0.942938	344	317.25
OCT4_NANOG_SUMO1_TCF3	0.60254	90	0.0886359	335	0.958714	337	0.921433	508	317.5
OCT4_SOX2_MYC_PBX1	0.397576	551	0.0828708	282	0.964451	277	0.966571	162	318
OCT4_NANOG_LMCD1_TCF3	0.584342	145	0.0869075	318	0.960233	320	0.924806	490	318.25
OCT4_SOX2_SALL4_ZIC3	0.221538	774	0.0711501	184	0.975118	186	0.972786	130	318.5
OCT4_SOX2_NANOG_Mad	0.771822	12	0.098431	418	0.950961	404	0.931538	443	319.25
OCT4_NANOG_cAMP_TDGF1	0.537246	410	0.0818641	275	0.963947	286	0.946045	309	320
OCT4_NANOG_bCAT_PIASy	0.633337	46	0.0903244	355	0.957866	343	0.917318	538	320.5
OCT4_NANOG_BMP2K_ZIC3	0.576942	189	0.086816	314	0.959771	323	0.92985	457	320.75
OCT4_NANOG_cAMP_PBX1	0.550445	379	0.0819869	279	0.963801	291	0.943042	338	321.75
OCT4_NANOG_cAMP_GDF3	0.548245	386	0.0819869	277	0.963801	289	0.943012	340	323
OCT4_NANOG_CEBP_ZNF206	0.523948	434	0.0761438	229	0.9691	240	0.936645	390	323.25
OCT4_SOX2_SALL4_TDGF1	0.234438	681	0.0794282	260	0.970361	228	0.973691	126	323.75
OCT4_NANOG_bCAT_MYC	0.582142	160	0.0888621	338	0.960393	317	0.926346	483	324.5
OCT4_NANOG_GDF3_MAX	0.566543	287	0.0847105	296	0.962338	301	0.933386	419	325.75
OCT4_SOX2_SALL4_ZFP42	0.229508	699	0.0789949	258	0.970558	227	0.973992	122	326.5
OCT4_SOX2_FOXO1A_SALL4	0.227798	706	0.0794282	261	0.970361	229	0.975546	112	327
OCT4_NANOG_BMP2K_KLF4	0.571443	238	0.0868731	316	0.959689	326	0.932902	430	327.5
OCT4_NANOG_CEBP_NFYA	0.566243	288	0.0859341	304	0.961675	307	0.933878	413	328
OCT4_SOX2_SUMO1_ZNF206	0.220078	783	0.0736033	207	0.973859	194	0.97212	133	329.25
OCT4_SOX2_FOXD3_NFYA	0.232578	686	0.0790593	259	0.970012	230	0.968407	145	330
OCT4_NANOG_KLF4_MAX	0.561344	330	0.0845917	293	0.962553	298	0.935641	401	330.5
OCT4_NANOG_cAMP_SUMO1	0.585341	141	0.0915255	358	0.955273	367	0.92954	462	332
OCT4_NANOG_BMP2K_FOXD3	0.60154	94	0.0900227	351	0.957494	344	0.916574	541	332.5
OCT4_NANOG_BMP2K_PBX1	0.573443	219	0.0869888	322	0.959507	330	0.929716	459	332.5
OCT4_NANOG_BMP2K_GDF3	0.573143	223	0.0869888	323	0.959507	331	0.92966	460	334.25
OCT4_NANOG_LMCD1_SP1	0.562774	317	0.0872738	327	0.960372	318	0.937741	378	335
OCT4_NANOG_MAX_SUMO1	0.609739	76	0.0946994	385	0.953855	380	0.922739	500	335.25
OCT4_NANOG_MAX_ZFP42	0.555544	362	0.0846881	295	0.962349	300	0.937122	386	335.75
OCT4_SOX2_PIASy_PRDM14	0.541805	402	0.0920877	364	0.955109	369	0.96034	208	335.75
OCT4_NANOG_MAX_TDGF1	0.557144	357	0.0845917	294	0.962553	297	0.935623	402	337.5
OCT4_NANOG_NFYA_SP1	0.551554	376	0.0865014	310	0.961041	312	0.942114	354	338
OCT4_NANOG_BMP2K_TDGF1	0.565443	290	0.0868731	317	0.959689	325	0.93292	429	340.25
OCT4_SOX2_FOXD3_SUMO1	0.257177	674	0.0802649	264	0.967517	251	0.96494	172	340.25
OCT4_NANOG_cAMP_ZNF206	0.50055	480	0.0819869	278	0.963801	290	0.945425	317	341.25
OCT4_NANOG_SALL4_TCF3	0.581142	167	0.0900967	352	0.957098	348	0.92199	504	342.75
OCT4_SOX2_NFYA_ZNF206	0.20008	893	0.0722867	196	0.97643	180	0.976457	104	343.25
OCT4_NANOG_CEBP_LMCD1	0.566843	283	0.0852777	303	0.961956	305	0.926262	484	343.75
OCT4_NANOG_MAX_PBX1	0.556944	359	0.0847105	297	0.962338	303	0.933461	418	344.25
OCT4_NANOG_TCF3_ZNF206	0.519348	449	0.0779648	246	0.967393	258	0.933009	426	344.75
OCT4_NANOG_BMP2K_ZFP42	0.565243	294	0.086967	321	0.959522	328	0.930378	451	348.5
OCT4_NANOG_CEBP_SALL4	0.570043	253	0.0885257	334	0.959172	335	0.928094	474	349
OCT4_NANOG_cAMP_FOXD3	0.559044	348	0.0851991	302	0.961452	309	0.931968	439	349.5
OCT4_NANOG_MYC_PIASy	0.627244	56	0.100013	432	0.948915	423	0.924098	494	351.25
OCT4_NANOG_BMP2K_SUMO1	0.613439	71	0.0967428	399	0.950625	407	0.918083	529	351.5
OCT4_SOX2_bCAT_PRDM14	0.355226	598	0.0840338	287	0.965138	273	0.95317	250	352
OCT4_SOX2_CEBP_PBX1	0.398206	549	0.0865933	313	0.960922	313	0.953321	248	355.75
OCT4_NANOG_NFYA_TCF3	0.563944	306	0.0862796	306	0.960631	316	0.922982	496	356
OCT4_SOX2_NANOG_HNF4A	0.769352	14	0.109468	519	0.94052	492	0.935411	404	357.25
OCT4_NANOG_PRDM14_SP3	0.574143	209	0.089752	347	0.956983	350	0.917814	530	359
OCT4_NANOG_SALL4_SP1	0.557644	355	0.0904501	356	0.957486	345	0.93725	383	359.75
OCT4_SOX2_bCAT_LMCD1	0.426036	520	0.084741	299	0.963364	292	0.943753	330	360.25
OCT4_NANOG_MAX_ZNF206	0.525847	427	0.0847105	298	0.962338	302	0.933461	417	361
OCT4_SOX2_NFYA_SUMO1	0.264297	668	0.0860217	305	0.9619	306	0.964876	173	363
OCT4_SOX2_SALL4_ZNF206	0.20328	879	0.0765494	232	0.972368	209	0.971592	136	364
OCT4_SOX2_PBX1_SP1	0.395686	555	0.0887358	336	0.958146	342	0.957169	224	364.25
OCT4_NANOG_SP3_ZIC3	0.572543	228	0.0895883	342	0.957051	349	0.916534	542	365.25
OCT4_SOX2_FOXD3_SALL4	0.226928	720	0.0829748	283	0.966022	270	0.963021	192	366.25
OCT4_NANOG_MAX_SALL4	0.579942	171	0.0959937	396	0.952903	389	0.920192	515	367.75
OCT4_SOX2_KLF4_PIASy	0.387676	564	0.0892132	339	0.958277	339	0.95675	230	368
OCT4_NANOG_BMP2K_NFYA	0.576942	190	0.0946107	384	0.953104	387	0.920244	514	368.75
OCT4_NANOG_LMCD1_MAX	0.570343	250	0.0930069	372	0.955521	366	0.925542	487	368.75
OCT4_SOX2_MYC_PRDM14	0.357106	595	0.0917491	361	0.955817	365	0.967156	157	369.5
OCT4_SOX2_PIASy_ZIC3	0.369856	584	0.087684	329	0.959173	334	0.95432	241	372
OCT4_SOX2_bCAT_KLF4	0.222928	758	0.0806585	265	0.968963	241	0.955737	236	375
OCT4_SOX2_KLF4_MYC	0.231418	691	0.0887787	337	0.959409	332	0.969235	142	375.5
OCT4_SOX2_LMCD1_MYC	0.425606	521	0.0943661	383	0.952504	390	0.960333	209	375.75
OCT4_NANOG_cAMP_NFYA	0.546345	392	0.0902878	354	0.956743	355	0.935321	405	376.5
OCT4_NANOG_MYC_TCF3	0.581042	168	0.0992661	424	0.949523	416	0.922391	502	377.5
OCT4_NANOG_PIASy_SP1	0.634414	45	0.104741	479	0.943454	471	0.919855	518	378.25
OCT4_NANOG_BMP2K_LMCD1	0.574543	206	0.0950774	391	0.952343	392	0.917623	531	380
OCT4_SOX2_PBX1_PIAS1	0.608539	77	0.108503	513	0.935987	531	0.934599	409	382.5
OCT4_NANOG_FOXO1A_SP3	0.565443	291	0.0896436	343	0.95688	351	0.915858	549	383.5
OCT4_SOX2_GDF3_PIASy	0.374716	579	0.0918929	362	0.956042	362	0.954591	240	385.75
OCT4_SOX2_bCAT_GDF3	0.226658	722	0.0842863	288	0.966413	267	0.950931	268	386.25
OCT4_SOX2_bCAT_ZIC3	0.215738	813	0.0787827	256	0.969517	231	0.953856	245	386.25
OCT4_SOX2_NFYA_SALL4	0.227028	718	0.0881681	332	0.960747	314	0.964361	181	386.25
OCT4_SOX2_PIASy_ZFP42	0.374726	578	0.0939398	376	0.954098	376	0.959493	217	386.75
OCT4_NANOG_BMP2K_ZNF206	0.523348	436	0.0869888	324	0.959507	329	0.929622	461	387.5
OCT4_SOX2_MYC_ZIC3	0.222798	760	0.0871906	326	0.960218	321	0.968649	143	387.5
OCT4_SOX2_bCAT_TDGF1	0.227518	708	0.0869092	320	0.964187	280	0.954086	243	387.75
OCT4_SOX2_bCAT_FOXO1A	0.228318	702	0.0869092	319	0.964187	279	0.952794	254	388.5
OCT4_SOX2_PBX1_TCF3	0.401096	544	0.088	331	0.958766	336	0.942865	346	389.25
OCT4_SOX2_SALL4_SUMO1	0.263837	669	0.0892507	340	0.958432	338	0.960111	210	389.25
OCT4_SOX2_PIASy_TDGF1	0.374686	580	0.0943045	382	0.953838	382	0.959628	216	390
OCT4_NANOG_SP3_SUMO1	0.592441	112	0.097679	411	0.949528	415	0.903049	630	392
OCT4_SOX2_FOXO1A_PIASy	0.381326	573	0.0943045	381	0.953838	381	0.956485	233	392
OCT4_SOX2_NANOG_BMP2	0.764482	19	0.111893	541	0.934951	537	0.928478	471	392
OCT4_NANOG_BMP2K_SALL4	0.576742	193	0.09801	413	0.949576	413	0.914891	551	392.5
OCT4_NANOG_bCAT_SP1	0.563744	307	0.0948307	387	0.954021	377	0.921953	505	394
OCT4_NANOG_MAX_NFYA	0.554845	366	0.0925203	369	0.956382	361	0.924887	489	396.25
OCT4_NANOG_SP3_ZFP42	0.559344	345	0.0897346	346	0.956712	356	0.917154	539	396.5
OCT4_NANOG_Mad_ZFP42	0.599624	100	0.101129	441	0.945632	455	0.907882	604	400
OCT4_NANOG_PBX1_SP3	0.560844	338	0.0897558	348	0.956698	357	0.912818	561	401
OCT4_NANOG_cAMP_PIASy	0.621504	62	0.10708	504	0.939244	505	0.917514	535	401.5
OCT4_NANOG_GDF3_SP3	0.557344	356	0.0897558	349	0.956698	358	0.916373	544	401.75
OCT4_NANOG_cAMP_SALL4	0.550045	380	0.0935989	373	0.95343	386	0.928478	470	402.25
OCT4_SOX2_FOXO1A_MYC	0.227358	712	0.0940833	377	0.954734	373	0.967981	148	402.5
OCT4_NANOG_KLF4_SP3	0.554745	368	0.0896436	344	0.95688	352	0.915969	547	402.75
OCT4_SOX2_cAMP_LMCD1	0.433757	512	0.0977568	412	0.949221	420	0.951178	267	402.75
OCT4_SOX2_bCAT_ZFP42	0.222968	757	0.0865134	311	0.964436	278	0.951335	266	403
OCT4_NANOG_CEBP_PIASy	0.618284	63	0.103084	467	0.944917	462	0.904477	623	403.75
OCT4_SOX2_PRDM14_SP1	0.351046	607	0.0975827	408	0.949049	422	0.964595	179	404
OCT4_SOX2_MYC_TDGF1	0.226838	721	0.0940833	378	0.954734	374	0.967981	149	405.5
OCT4_NANOG_GDF3_Mad	0.592064	113	0.101148	442	0.945622	458	0.907203	610	405.75
OCT4_NANOG_bCAT_CEBP	0.560444	341	0.0924396	368	0.956472	360	0.914252	555	406
OCT4_SOX2_MAX_PBX1	0.393576	558	0.094248	379	0.953503	385	0.946178	305	406.75
OCT4_NANOG_SP3_TDGF1	0.548345	385	0.0896436	345	0.95688	353	0.914931	550	408.25
OCT4_NANOG_Mad_TDGF1	0.582424	158	0.101048	438	0.945857	450	0.909322	589	408.75
OCT4_NANOG_PIASy_TCF3	0.624164	59	0.104436	475	0.942992	475	0.903848	626	408.75
OCT4_SOX2_GDF3_MYC	0.224988	735	0.0916659	359	0.957114	346	0.962739	197	409.25
OCT4_SOX2_PIASy_ZNF206	0.291371	652	0.0918929	363	0.956042	363	0.951723	262	410
OCT4_NANOG_bCAT_BMP2K	0.581514	165	0.0997221	431	0.948469	426	0.90424	624	411.5
OCT4_SOX2_MYC_ZFP42	0.223788	741	0.0937178	375	0.955037	370	0.965552	167	413.25
OCT4_NANOG_Mad_PBX1	0.582994	156	0.101148	443	0.945622	456	0.907258	609	416
OCT4_SOX2_CEBP_LMCD1	0.438356	505	0.0976451	410	0.948874	424	0.943875	328	416.75
OCT4_NANOG_MAX_PIASy	0.651153	37	0.109564	520	0.938777	507	0.907374	605	417.25
OCT4_SOX2_LMCD1_SP1	0.427057	519	0.0995676	429	0.946277	438	0.947326	295	420.25
OCT4_NANOG_NFYA_SP3	0.562144	320	0.0957411	394	0.95166	397	0.910465	576	421.75
OCT4_SOX2_CEBP_PRDM14	0.351065	606	0.095191	392	0.952397	391	0.946946	299	422
OCT4_SOX2_BMP2K_PBX1	0.389461	563	0.0967567	400	0.950701	406	0.944115	326	423.75
OCT4_NANOG_bCAT_TCF3	0.563344	312	0.0923773	367	0.955111	368	0.900129	649	424
OCT4_SOX2_FOXD3_PIASy	0.376062	575	0.0973103	405	0.949875	411	0.946156	306	424.25
OCT4_SOX2_LMCD1_PIAS1	0.743363	27	0.117346	603	0.924883	617	0.930358	452	424.75
OCT4_NANOG_cAMP_MYC	0.572754	225	0.106146	493	0.941331	484	0.922796	499	425.25
OCT4_SOX2_KLF4_SP1	0.225678	727	0.0942939	380	0.953011	388	0.960542	207	425.5
OCT4_NANOG_FOXO1A_Mad	0.571874	234	0.101048	439	0.945857	452	0.910351	578	425.75
OCT4_SOX2_PRDM14_TCF3	0.354076	601	0.0954954	393	0.951863	394	0.94553	315	425.75
OCT4_NANOG_SP3_ZNF206	0.520248	446	0.0897558	350	0.956698	359	0.91271	563	429.5
OCT4_SOX2_CEBP_ZIC3	0.223738	742	0.0907293	357	0.956773	354	0.950775	269	430.5
OCT4_NANOG_Mad_PRDM14	0.569674	255	0.101182	445	0.945917	445	0.909867	581	431.5
OCT4_NANOG_KLF4_Mad	0.570804	246	0.101048	440	0.945857	451	0.909285	590	431.75
OCT4_NANOG_CEBP_SP1	0.560894	336	0.102112	452	0.946216	440	0.921869	506	433.5
OCT4_NANOG_CEBP_MYC	0.564354	303	0.102447	464	0.946646	435	0.917566	533	433.75
OCT4_SOX2_CEBP_KLF4	0.226518	723	0.0922539	366	0.956004	364	0.948877	285	434.5
OCT4_NANOG_FOXD3_SP3	0.560464	340	0.0926992	370	0.954628	375	0.899251	657	435.5
OCT4_SOX2_SP1_ZIC3	0.217728	799	0.0927953	371	0.953984	378	0.962787	196	436
OCT4_SOX2_bCAT_ZNF206	0.19778	900	0.0842863	289	0.966413	268	0.948712	289	436.5
OCT4_NANOG_LMCD1_SP3	0.564944	297	0.0976243	409	0.949676	412	0.902424	633	437.75
OCT4_NANOG_CEBP_TCF3	0.584334	146	0.106036	491	0.940908	488	0.903365	629	438.5
OCT4_SOX2_bCAT_SUMO1	0.29857	645	0.0959882	395	0.952156	393	0.944192	325	439.5
OCT4_SOX2_CEBP_ZFP42	0.229977	697	0.0970063	401	0.95169	396	0.951506	264	439.5
OCT4_SOX2_FOXO1A_SP1	0.227877	705	0.0993225	425	0.948203	427	0.961142	203	440
OCT4_SOX2_CEBP_TDGF1	0.225177	732	0.0973594	406	0.95141	398	0.956142	235	442.75
OCT4_NANOG_Mad_SUMO1	0.628674	53	0.109649	524	0.937315	521	0.895694	674	443
OCT4_NANOG_MYC_SP1	0.576434	196	0.110902	534	0.9381	515	0.917592	532	444.25
OCT4_NANOG_bCAT_MAX	0.559844	343	0.100187	433	0.949985	410	0.90875	594	445
OCT4_NANOG_BMP2K_MYC	0.583924	152	0.110224	528	0.937689	517	0.909557	585	445.5
OCT4_NANOG_FOXO1A_PIAS1	0.499555	483	0.102201	456	0.946133	441	0.934448	410	447.5
OCT4_SOX2_GDF3_SP1	0.223368	749	0.0970357	402	0.950546	408	0.956723	231	447.5
OCT4_NANOG_BMP2K_PIASy	0.614734	68	0.111335	537	0.935163	536	0.899425	654	448.75
OCT4_NANOG_LMCD1_Mad	0.592574	111	0.108191	510	0.938971	506	0.896923	669	449
OCT4_NANOG_MAX_TCF3	0.601354	95	0.109602	523	0.937559	518	0.898117	663	449.75
OCT4_NANOG_Mad_NFYA	0.586304	135	0.107773	507	0.939757	501	0.899098	658	450.25
OCT4_NANOG_SALL4_SP3	0.568194	271	0.100474	435	0.946772	434	0.898123	662	450.5
OCT4_SOX2_LMCD1_TCF3	0.431357	515	0.0989202	422	0.94683	433	0.932596	434	451
OCT4_SOX2_bCAT_NFYA	0.223568	745	0.0949804	388	0.954852	372	0.946923	300	451.25
OCT4_SOX2_MYC_ZNF206	0.194181	914	0.0916659	360	0.957114	347	0.964046	185	451.5
OCT4_SOX2_PIAS1_PRDM14	0.570143	252	0.115049	586	0.927121	602	0.939843	366	451.5
OCT4_SOX2_MYC_SUMO1	0.282172	658	0.102747	466	0.943331	472	0.960015	211	451.75
OCT4_SOX2_SP1_ZFP42	0.224578	737	0.0989764	423	0.9485	425	0.956929	225	452.5
OCT4_SOX2_FOXD3_MYC	0.223218	751	0.0970961	404	0.951167	403	0.952835	253	452.75
OCT4_SOX2_bCAT_FOXD3	0.216578	807	0.090162	353	0.960285	319	0.943616	334	453.25
OCT4_NANOG_SP1_TCF3	0.566964	281	0.105138	485	0.942071	480	0.911465	569	453.75
OCT4_NANOG_PIAS1_TDGF1	0.490125	492	0.102201	458	0.946133	443	0.933192	424	454.25
OCT4_SOX2_SP1_ZNF206	0.221178	777	0.0970357	403	0.950546	409	0.956761	229	454.5
OCT4_NANOG_bCAT_cAMP	0.544046	397	0.0984092	417	0.949532	414	0.909245	591	454.75
OCT4_SOX2_NFYA_PIASy	0.362264	588	0.101775	447	0.944629	463	0.944101	327	456.25
OCT4_SOX2_KLF4_TCF3	0.227048	717	0.0936121	374	0.953918	379	0.941495	359	457.25
OCT4_NANOG_MAX_SP1	0.584704	143	0.112811	556	0.935553	534	0.908548	597	457.5
OCT4_SOX2_cAMP_PBX1	0.275572	662	0.0994151	427	0.948188	429	0.945714	312	457.5
OCT4_SOX2_CEBP_FOXO1A	0.222578	761	0.0973594	407	0.95141	399	0.951638	263	457.5
OCT4_SOX2_MAX_PRDM14	0.362864	587	0.102629	465	0.943897	468	0.945893	310	457.5
OCT4_NANOG_PIAS1_ZIC3	0.510125	467	0.102153	454	0.946542	437	0.92758	478	459
OCT4_NANOG_GDF3_PIAS1	0.503175	477	0.1023	460	0.945867	447	0.929928	455	459.75
OCT4_NANOG_PIAS1_PRDM14	0.504065	475	0.102347	463	0.946584	436	0.928527	469	460.75
OCT4_NANOG_PIAS1_ZFP42	0.513955	461	0.102281	459	0.945873	446	0.926431	482	462
OCT4_SOX2_SP1_TDGF1	0.221478	775	0.0993225	426	0.948203	428	0.958423	220	462.25
OCT4_NANOG_Mad_ZIC3	0.555594	361	0.100999	437	0.946037	444	0.906468	611	463.25
OCT4_SOX2_CEBP_ZNF206	0.212279	835	0.0950254	389	0.953717	383	0.953824	246	463.25
OCT4_NANOG_cAMP_TCF3	0.586074	136	0.110564	530	0.934542	541	0.900119	650	464.25
OCT4_NANOG_PBX1_PIAS1	0.500425	481	0.1023	461	0.945867	448	0.929083	467	464.25
OCT4_SOX2_MYC_NFYA	0.222978	753	0.101782	448	0.945555	459	0.961181	202	465.5
OCT4_SOX2_TCF3_ZIC3	0.222148	768	0.0920996	365	0.954884	371	0.941414	360	466
OCT4_SOX2_NANOG_CSH1	0.774552	6	0.124579	651	0.918706	649	0.912596	565	467.75
OCT4_SOX2_PBX1_SP3	0.39676	553	0.0984713	419	0.948051	431	0.928609	468	467.75
OCT4_NANOG_bCAT_SP3	0.576194	198	0.103831	470	0.943942	467	0.883269	740	468.75
OCT4_NANOG_KLF4_PIAS1	0.496545	487	0.102201	457	0.946133	442	0.924688	491	469.25
OCT4_NANOG_CEBP_MAX	0.585824	138	0.111274	536	0.93724	522	0.893472	688	471
OCT4_SOX2_LMCD1_MAX	0.430206	517	0.104498	477	0.94153	482	0.934069	411	471.75
OCT4_SOX2_FOXO1A_TCF3	0.227177	714	0.0986858	420	0.949258	418	0.943133	337	472.25
OCT4_NANOG_cAMP_MAX	0.600794	97	0.115351	588	0.930925	569	0.901929	637	472.75
OCT4_NANOG_PIAS1_ZNF206	0.487451	494	0.1023	462	0.945867	449	0.924194	493	474.5
OCT4_SOX2_PIASy_SALL4	0.385461	566	0.104845	482	0.940795	489	0.940244	362	474.75
OCT4_SOX2_BMP2K_PRDM14	0.357664	593	0.104924	484	0.941477	483	0.942646	347	476.75
OCT4_NANOG_FOXD3_PIAS1	0.523345	438	0.104892	483	0.944507	465	0.918964	522	477
OCT4_SOX2_MYC_SALL4	0.230308	696	0.104646	478	0.942032	481	0.952435	256	477.75
OCT4_SOX2_CEBP_GDF3	0.206479	873	0.0950254	390	0.953717	384	0.950598	272	479.75
OCT4_NANOG_HNF4A_PBX1	0.593374	110	0.112749	552	0.933452	555	0.889819	713	482.5
OCT4_SOX2_TCF3_TDGF1	0.217978	797	0.0986858	421	0.949258	419	0.946956	298	483.75
OCT4_SOX2_TCF3_ZFP42	0.222978	754	0.0983374	416	0.949495	417	0.942563	348	483.75
OCT4_NANOG_PIASy_SP3	0.612254	73	0.11351	563	0.932565	561	0.88327	739	484
OCT4_SOX2_NANOG_E2F4	0.600204	98	0.144765	788	0.913298	671	0.937477	380	484.25
OCT4_SOX2_BMP2K_LMCD1	0.437656	506	0.107051	503	0.938288	510	0.933296	420	484.75
OCT4_NANOG_Mad_ZNF206	0.523248	439	0.101148	444	0.945622	457	0.907368	606	486.5
OCT4_SOX2_FOXO1A_MAX	0.228888	700	0.10424	472	0.943306	473	0.94688	302	486.75
OCT4_SOX2_FOXD3_SP1	0.218778	793	0.102181	455	0.944515	464	0.955276	238	487.5
OCT4_NANOG_FOXD3_Mad	0.561874	321	0.103768	469	0.944055	466	0.892813	695	487.75
OCT4_SOX2_CEBP_FOXD3	0.223678	744	0.100274	434	0.947632	432	0.942982	342	488
OCT4_NANOG_cAMP_CEBP	0.568374	269	0.109573	521	0.936666	524	0.901721	641	488.75
OCT4_NANOG_HNF4A_PRDM14	0.574514	207	0.112787	555	0.933888	547	0.900141	648	489.25
OCT4_NANOG_Mad_SALL4	0.573994	212	0.110769	533	0.936267	527	0.893665	685	489.25
OCT4_SOX2_SP1_SUMO1	0.287067	654	0.106622	497	0.938158	513	0.947022	296	490
OCT4_NANOG_BMP2K_TCF3	0.606904	82	0.114253	578	0.930837	572	0.884333	735	491.75
OCT4_NANOG_GDF3_HNF4A	0.578294	181	0.112749	553	0.933452	556	0.895232	677	491.75
OCT4_NANOG_BMP2K_CEBP	0.584304	147	0.113018	559	0.933508	552	0.889723	714	493
OCT4_SOX2_GDF3_TCF3	0.215778	812	0.0963839	397	0.951379	400	0.939762	367	494
OCT4_SOX2_KLF4_MAX	0.219078	789	0.0994804	428	0.948175	430	0.943829	329	494
OCT4_SOX2_bCAT_SALL4	0.222578	762	0.0982467	415	0.950944	405	0.935886	398	495
OCT4_NANOG_PIAS1_PIASy	0.505605	474	0.106647	498	0.941188	486	0.918942	523	495.25
OCT4_SOX2_PIASy_SUMO1	0.270217	664	0.104461	476	0.940602	491	0.942355	351	495.5
OCT4_SOX2_NFYA_SP1	0.227677	707	0.106301	495	0.939302	504	0.949363	282	497
OCT4_NANOG_HNF4A_ZFP42	0.574884	203	0.112732	551	0.933457	553	0.893221	691	499.5
OCT4_SOX2_MAX_TDGF1	0.223838	740	0.10424	473	0.943306	474	0.944219	324	502.75
OCT4_NANOG_HNF4A_SUMO1	0.653635	35	0.120434	627	0.925636	607	0.881995	745	503.5
OCT4_SOX2_cAMP_PRDM14	0.278972	660	0.109988	527	0.93601	530	0.947005	297	503.5
OCT4_NANOG_bCAT_Mad	0.586584	132	0.113882	568	0.933831	548	0.877601	767	503.75
OCT4_SOX2_CEBP_SUMO1	0.29747	646	0.106106	492	0.939341	503	0.938733	375	504
OCT4_NANOG_LMCD1_PIAS1	0.499685	482	0.109269	516	0.940011	498	0.918733	526	505.5
OCT4_SOX2_PIAS1_ZIC3	0.40486	541	0.111656	539	0.931689	565	0.937781	377	505.5
OCT4_NANOG_BMP2_SUMO1	0.640436	40	0.121826	639	0.921319	635	0.890241	709	505.75
OCT4_NANOG_FOXD3_HNF4A	0.585141	142	0.115106	587	0.932392	563	0.88628	731	505.75
OCT4_SOX2_BMP2K_GDF3	0.225638	728	0.104817	480	0.942756	477	0.94301	341	506.5
OCT4_SOX2_BMP2K_ZFP42	0.227377	711	0.106616	496	0.940676	490	0.943708	331	507
OCT4_NANOG_HNF4A_NFYA	0.59814	104	0.118728	613	0.928187	590	0.887418	726	508.25
OCT4_NANOG_HNF4A_LMCD1	0.614339	70	0.119058	617	0.927425	598	0.880725	754	509.75
OCT4_NANOG_MYC_SP3	0.564724	301	0.111618	538	0.935649	533	0.896382	671	510.75
OCT4_NANOG_BMP2K_MAX	0.59884	101	0.118958	615	0.927621	597	0.885593	732	511.25
OCT4_SOX2_SALL4_SP1	0.227077	716	0.109381	518	0.935424	535	0.949821	277	511.5
OCT4_NANOG_BMP2_GDF3	0.573244	221	0.114234	575	0.929566	583	0.897081	668	511.75
OCT4_NANOG_NFYA_PIAS1	0.500745	478	0.109362	517	0.939859	500	0.914855	552	511.75
OCT4_SOX2_MAX_ZIC3	0.209479	857	0.0980663	414	0.949055	421	0.941938	355	511.75
OCT4_NANOG_BMP2K_HNF4A	0.60174	93	0.117693	606	0.927331	601	0.881697	748	512
OCT4_NANOG_CEBP_SP3	0.576434	197	0.113068	560	0.932897	558	0.885436	733	512
OCT4_SOX2_PRDM14_SP3	0.350865	608	0.106019	490	0.939532	502	0.930781	448	512
OCT4_SOX2_BMP2K_ZIC3	0.215278	817	0.100632	436	0.946244	439	0.94161	358	512.5
OCT4_NANOG_BMP2K_SP1	0.566694	285	0.114532	581	0.931788	564	0.903497	627	514.25
OCT4_NANOG_BMP2_LMCD1	0.60244	91	0.120542	628	0.922903	628	0.890046	711	514.5
OCT4_NANOG_BMP2_PRDM14	0.563164	316	0.114274	579	0.929981	578	0.909414	587	515
OCT4_SOX2_BMP2K_TDGF1	0.223378	748	0.106937	500	0.940381	495	0.945263	318	515.25
OCT4_NANOG_BMP2_PBX1	0.569224	260	0.114234	576	0.929566	584	0.901318	643	515.75
OCT4_NANOG_cAMP_SP1	0.558204	352	0.112967	558	0.932833	560	0.908489	598	517
OCT4_NANOG_BMP2K_cAMP	0.576442	195	0.116957	602	0.927361	599	0.895985	673	517.25
OCT4_NANOG_HNF4A_SALL4	0.614639	69	0.121454	636	0.924717	619	0.881718	747	517.75
OCT4_NANOG_Mad_PIASy	0.640536	39	0.122716	643	0.922167	630	0.878786	761	518.25
OCT4_SOX2_KLF4_PIAS1	0.39866	545	0.11283	557	0.930206	576	0.936127	395	518.25
OCT4_NANOG_Mad_MYC	0.59614	105	0.121709	637	0.924831	618	0.889571	715	518.75
OCT4_NANOG_HNF4A_TDGF1	0.563534	309	0.112659	549	0.933743	551	0.897356	667	519
OCT4_SOX2_CEBP_NFYA	0.219478	786	0.105463	486	0.94122	485	0.944986	321	519.5
OCT4_SOX2_TCF3_ZNF206	0.192881	918	0.0963839	398	0.951379	401	0.94091	361	519.5
OCT4_NANOG_BMP2_NFYA	0.593841	109	0.12014	624	0.92357	625	0.887815	723	520.25
OCT4_NANOG_BMP2_TDGF1	0.558894	350	0.114146	571	0.929803	580	0.910331	580	520.25
OCT4_SOX2_BMP2K_KLF4	0.213879	824	0.10207	451	0.945393	460	0.942336	352	521.75
OCT4_NANOG_HNF4A_KLF4	0.564324	304	0.112659	548	0.933743	549	0.893542	687	522
OCT4_NANOG_BMP2_ZFP42	0.561544	326	0.114217	574	0.929576	582	0.907363	607	522.25
OCT4_NANOG_FOXO1A_HNF4A	0.563454	311	0.112659	550	0.933743	550	0.894342	681	523
OCT4_SOX2_GDF3_MAX	0.213879	825	0.102063	449	0.945851	453	0.940004	365	523
OCT4_SOX2_BMP2K_FOXO1A	0.222478	763	0.106937	501	0.940381	496	0.943676	333	523.25
OCT4_NANOG_BMP2_KLF4	0.561524	327	0.114146	570	0.929803	579	0.905116	618	523.5
OCT4_SOX2_SUMO1_TCF3	0.294971	647	0.106664	499	0.938144	514	0.931833	441	525.25
OCT4_SOX2_LMCD1_SP3	0.432557	514	0.108312	511	0.936029	528	0.91407	558	527.75
OCT4_NANOG_MAX_SP3	0.612239	74	0.120996	631	0.924607	620	0.871406	792	529.25
OCT4_NANOG_PIAS1_SALL4	0.496655	486	0.111822	540	0.937056	523	0.911234	571	530
OCT4_SOX2_bCAT_PIASy	0.391261	561	0.110621	531	0.934724	539	0.923282	495	531.5
OCT4_SOX2_CEBP_SALL4	0.222878	759	0.107601	505	0.938416	509	0.941731	357	532.5
OCT4_NANOG_CSH1_FOXO1A	0.606339	85	0.126614	666	0.91317	673	0.890622	707	532.75
OCT4_SOX2_SP3_ZIC3	0.225177	733	0.102121	453	0.943884	469	0.926994	480	533.75
OCT4_NANOG_MAX_MYC	0.559314	346	0.115757	590	0.933456	554	0.900232	647	534.25
OCT4_SOX2_MAX_ZFP42	0.210679	849	0.10391	471	0.943652	470	0.942544	349	534.75
OCT4_SOX2_Mad_PBX1	0.393261	559	0.109204	515	0.936018	529	0.917412	537	535
OCT4_NANOG_BMP2_SALL4	0.584042	149	0.122835	644	0.920067	642	0.889871	712	536.75
OCT4_NANOG_CSH1_PRDM14	0.59814	103	0.126626	669	0.913304	670	0.890496	708	537.5
OCT4_NANOG_BMP2_FOXO1A	0.557844	353	0.114146	572	0.929803	581	0.899932	651	539.25
OCT4_SOX2_FOXO1A_PIAS1	0.381476	572	0.116776	601	0.92503	616	0.939472	372	540.25
OCT4_SOX2_PIAS1_ZFP42	0.373576	583	0.116482	596	0.925447	609	0.937602	379	541.75
OCT4_SOX2_PIAS1_TDGF1	0.381586	571	0.116776	600	0.92503	615	0.936322	391	544.25
OCT4_NANOG_BMP2_FOXD3	0.568743	265	0.116561	597	0.927917	594	0.887839	722	544.5
OCT4_NANOG_CSH1_KLF4	0.586441	133	0.126614	667	0.91317	674	0.890658	706	545
OCT4_SOX2_BMP2K_ZNF206	0.19748	904	0.104817	481	0.942756	478	0.945071	320	545.75
OCT4_NANOG_HNF4A_ZIC3	0.539435	406	0.112615	547	0.933975	545	0.893451	689	546.75
OCT4_SOX2_bCAT_MYC	0.226977	719	0.110345	529	0.93661	526	0.93385	414	547
OCT4_SOX2_PIAS1_ZNF206	0.362164	589	0.114838	582	0.927748	595	0.933103	425	547.75
OCT4_SOX2_MAX_ZNF206	0.190181	926	0.102063	450	0.945851	454	0.940023	364	548.5
OCT4_NANOG_CSH1_ZFP42	0.587041	128	0.126678	670	0.912913	678	0.888133	720	549
OCT4_NANOG_FOXA1_FOXD3	0.130709	945	0.0895155	341	0.95827	340	0.911193	572	549.5
OCT4_SOX2_FOXD3_TCF3	0.215078	819	0.101562	446	0.945056	461	0.928345	473	549.75
OCT4_SOX2_GDF3_PIAS1	0.381662	570	0.114838	583	0.927748	596	0.9304	450	549.75
OCT4_NANOG_CSH1_ZIC3	0.586041	137	0.126574	665	0.91347	668	0.886324	730	550
OCT4_NANOG_CSH1_PBX1	0.583442	154	0.126693	672	0.912906	680	0.892539	697	550.75
OCT4_NANOG_SP1_SP3	0.563474	310	0.117703	607	0.928278	589	0.891517	701	551.75
OCT4_SOX2_MAX_SUMO1	0.281072	659	0.111905	542	0.9324	562	0.931078	444	551.75
OCT4_NANOG_CSH1_GDF3	0.586341	134	0.126693	671	0.912906	679	0.88751	725	552.25
OCT4_NANOG_bCAT_HNF4A	0.581442	166	0.121366	635	0.925187	612	0.870373	799	553
OCT4_NANOG_BMP2_ZIC3	0.519745	448	0.114102	569	0.930059	577	0.904509	622	554
OCT4_NANOG_BMP2_ZNF206	0.528647	418	0.114234	577	0.929566	585	0.901877	638	554.5
OCT4_NANOG_HNF4A_MYC	0.610939	75	0.131509	714	0.913848	664	0.876122	770	555.75
OCT4_SOX2_cAMP_ZIC3	0.124188	950	0.104409	474	0.942408	479	0.944663	322	556.25
OCT4_SOX2_MYC_PIASy	0.349677	611	0.116342	595	0.926387	605	0.933285	422	558.25
OCT4_NANOG_Mad_TCF3	0.594734	108	0.125369	656	0.917651	652	0.862338	821	559.25
OCT4_NANOG_BMP2K_SP3	0.583942	150	0.122602	642	0.920789	638	0.866437	811	560.25
OCT4_NANOG_CSH1_TDGF1	0.577742	182	0.126614	668	0.91317	675	0.889122	717	560.5
OCT4_NANOG_MYC_PIAS1	0.546045	393	0.122944	645	0.925552	608	0.90857	596	560.5
OCT4_NANOG_bCAT_PIAS1	0.506275	473	0.114928	585	0.93393	546	0.901776	639	560.75
OCT4_SOX2_BMP2K_SUMO1	0.273873	663	0.114422	580	0.928956	588	0.93399	412	560.75
OCT4_NANOG_HNF4A_ZNF206	0.515548	457	0.112749	554	0.933452	557	0.895196	678	561.5
OCT4_SOX2_FOXD3_MAX	0.216478	808	0.106967	502	0.940029	497	0.931932	440	561.75
OCT4_NANOG_HNF4A_PIASy	0.655434	34	0.132441	718	0.910846	693	0.865243	814	564.75
OCT4_NANOG_SP3_TCF3	0.569643	256	0.116701	599	0.927945	591	0.865866	813	564.75
OCT4_SOX2_SALL4_TCF3	0.222978	755	0.108803	514	0.935919	532	0.929837	458	564.75
OCT4_NANOG_CEBP_Mad	0.580742	169	0.124245	649	0.920483	640	0.867507	806	566
OCT4_SOX2_cAMP_KLF4	0.129887	947	0.106271	494	0.941173	487	0.943211	336	566
OCT4_SOX2_GDF3_SP3	0.217278	802	0.105939	488	0.940508	493	0.92653	481	566
OCT4_SOX2_PIAS1_PIASy	0.374546	581	0.120779	630	0.919427	645	0.933264	423	569.75
OCT4_SOX2_NFYA_TCF3	0.20318	880	0.105772	487	0.93991	499	0.933792	415	570.25
OCT4_NANOG_CSH1_SUMO1	0.632937	48	0.133579	724	0.904826	735	0.875535	775	570.5
OCT4_NANOG_cAMP_SP3	0.573943	213	0.121215	632	0.921748	634	0.868136	805	571
OCT4_NANOG_BMP2_PIASy	0.659234	33	0.133708	725	0.905941	731	0.869416	800	572.25
OCT4_SOX2_FOXO1A_SP3	0.217578	800	0.108038	508	0.93817	511	0.928465	472	572.75
OCT4_NANOG_CSH1_NFYA	0.588341	121	0.132043	715	0.90709	718	0.881459	750	576
OCT4_SOX2_KLF4_SP3	0.209079	859	0.103475	468	0.942946	476	0.920698	512	578.75
OCT4_SOX2_bCAT_SP1	0.225477	729	0.115418	589	0.928991	587	0.933619	416	580.25
OCT4_NANOG_BMP2_MYC	0.583742	153	0.132784	720	0.908351	708	0.881719	746	581.75
OCT4_SOX2_FOXD3_PIAS1	0.374086	582	0.119217	618	0.922143	631	0.922574	501	583
OCT4_NANOG_CSH1_LMCD1	0.588541	120	0.132384	717	0.90647	722	0.875595	774	583.25
OCT4_SOX2_Mad_PRDM14	0.333797	620	0.116135	593	0.926687	604	0.920011	516	583.25
OCT4_SOX2_SP3_TDGF1	0.216678	805	0.108038	509	0.93817	512	0.921524	507	583.25
OCT4_NANOG_CSH1_SALL4	0.605339	86	0.134499	729	0.903565	739	0.872617	787	585.25
OCT4_NANOG_PIAS1_SUMO1	0.396346	554	0.117972	610	0.930865	570	0.907332	608	585.5
OCT4_SOX2_MAX_NFYA	0.208079	863	0.111044	535	0.934621	540	0.934962	408	586.5
OCT4_SOX2_SP3_ZFP42	0.207879	867	0.10772	506	0.93846	508	0.92925	465	586.5
OCT4_SOX2_SP3_ZNF206	0.20248	884	0.105939	489	0.940508	494	0.927096	479	586.5
OCT4_SOX2_NFYA_PIAS1	0.391466	560	0.123278	646	0.916359	656	0.926185	485	586.75
OCT4_SOX2_SP3_SUMO1	0.262474	671	0.114206	573	0.929314	586	0.919688	519	587.25
OCT4_SOX2_PIASy_SP1	0.345527	615	0.120618	629	0.919933	643	0.929484	463	587.5
OCT4_SOX2_cAMP_TDGF1	0.135686	944	0.112327	544	0.934497	542	0.944402	323	588.25
OCT4_SOX2_cAMP_GDF3	0.126787	949	0.109833	525	0.937337	519	0.940206	363	589
OCT4_SOX2_LMCD1_Mad	0.423096	522	0.118169	611	0.924004	623	0.908016	603	589.75
OCT4_SOX2_CEBP_PIASy	0.349497	612	0.119007	616	0.922599	629	0.92124	510	591.75
OCT4_SOX2_BMP2_PBX1	0.406446	536	0.121301	633	0.919326	647	0.914614	554	592.5
OCT4_SOX2_cAMP_ZFP42	0.123788	951	0.111948	543	0.934827	538	0.943031	339	592.75
OCT4_NANOG_bCAT_BMP2	0.568284	270	0.12537	657	0.917608	653	0.87042	797	594.25
OCT4_SOX2_bCAT_CEBP	0.220378	782	0.113276	562	0.93288	559	0.927626	477	595
OCT4_NANOG_BMP2K_Mad	0.583942	151	0.131172	709	0.910677	694	0.859634	828	595.5
OCT4_NANOG_cAMP_Mad	0.567443	277	0.12791	688	0.913936	663	0.878811	760	597
OCT4_SOX2_cAMP_ZNF206	0.0956904	962	0.109833	526	0.937337	520	0.937382	381	597.25
OCT4_NANOG_CSH1_FOXD3	0.573143	224	0.128795	694	0.911444	689	0.87328	783	597.5
OCT4_SOX2_cAMP_FOXO1A	0.130187	946	0.112327	545	0.934497	543	0.941822	356	597.5
OCT4_SOX2_BMP2K_FOXD3	0.198268	897	0.109597	522	0.936655	525	0.930923	447	597.75
OCT4_NANOG_Mad_SP1	0.556144	360	0.125624	660	0.918885	648	0.887562	724	598
OCT4_SOX2_MYC_TCF3	0.212368	834	0.116598	598	0.926767	603	0.939439	373	602
OCT4_NANOG_PIAS1_SP1	0.49675	485	0.125672	661	0.921255	636	0.901773	640	605.5
OCT4_SOX2_PIAS1_SALL4	0.375956	576	0.125443	658	0.913364	669	0.9196	520	605.75
OCT4_SOX2_HNF4A_PBX1	0.408466	532	0.120343	625	0.922027	633	0.902356	634	606
OCT4_NANOG_Mad_SP3	0.591341	115	0.133023	721	0.907735	710	0.842919	885	607.75
OCT4_SOX2_BMP2K_NFYA	0.19998	894	0.11358	564	0.931225	568	0.935234	407	608.25
OCT4_NANOG_CEBP_PIAS1	0.519148	450	0.125849	662	0.920842	637	0.893199	692	610.25
OCT4_SOX2_NANOG_LEF1	0.771892	11	0.149324	818	0.888535	803	0.866901	810	610.5
OCT4_SOX2_MAX_SALL4	0.207579	869	0.113864	567	0.93086	571	0.932308	436	610.75
OCT4_SOX2_PIASy_TCF3	0.345437	616	0.120094	623	0.920306	641	0.91178	568	612
OCT4_NANOG_HNF4A_TCF3	0.588841	119	0.134903	734	0.906086	724	0.847028	872	612.25
OCT4_NANOG_PIAS1_TCF3	0.525947	426	0.1262	663	0.919503	644	0.889431	716	612.25
OCT4_NANOG_HNF4A_MAX	0.607839	78	0.138911	763	0.904072	736	0.84497	877	613.5
OCT4_NANOG_CSH1_PIASy	0.639836	41	0.144498	783	0.889426	800	0.859184	832	614
OCT4_SOX2_bCAT_TCF3	0.224978	736	0.113143	561	0.931281	567	0.90842	599	615.75
OCT4_SOX2_MAX_PIASy	0.354206	600	0.124698	653	0.915222	660	0.914795	553	616.5
OCT4_SOX2_NFYA_SP3	0.212279	836	0.113641	565	0.930416	573	0.922894	497	617.75
OCT4_NANOG_Mad_MAX	0.607039	81	0.138991	764	0.902793	741	0.841442	889	618.75
OCT4_SOX2_KLF4_Mad	0.214479	822	0.113758	566	0.930402	574	0.920304	513	618.75
OCT4_SOX2_FOXD3_SP3	0.201258	889	0.110671	532	0.934367	544	0.91993	517	620.5
OCT4_SOX2_FOXA1_FOXD3	0.0455595	964	0.108425	512	0.937782	516	0.924453	492	621
OCT4_NANOG_cAMP_PIAS1	0.509785	470	0.127891	687	0.915907	658	0.89614	672	621.75
OCT4_SOX2_Mad_ZIC3	0.210379	851	0.112522	546	0.931446	566	0.918547	527	622.5
OCT4_NANOG_CSH1_ZNF206	0.521748	442	0.126693	673	0.912906	681	0.892467	699	623.75
OCT4_SOX2_BMP2K_SALL4	0.206498	872	0.116339	594	0.927341	600	0.930573	449	628.75
OCT4_NANOG_CEBP_HNF4A	0.571843	235	0.133859	726	0.909303	703	0.852097	852	629
OCT4_NANOG_BMP2_MAX	0.584242	148	0.140119	768	0.898171	764	0.857841	837	629.25
OCT4_NANOG_MAX_PIAS1	0.534255	415	0.130573	704	0.915992	657	0.882913	741	629.25
OCT4_NANOG_BMP2_TCF3	0.574843	204	0.136147	741	0.901431	753	0.859167	833	632.75
OCT4_SOX2_CEBP_MYC	0.210758	848	0.11931	621	0.923489	626	0.930936	446	635.25
OCT4_SOX2_GDF3_Mad	0.212388	833	0.116032	591	0.927933	592	0.918873	525	635.25
OCT4_SOX2_BMP2_LMCD1	0.417526	526	0.129466	700	0.907236	716	0.908092	601	635.75
OCT4_SOX2_cAMP_FOXD3	0.112789	953	0.114885	584	0.930285	575	0.932583	435	636.75
OCT4_SOX2_FOXO1A_Mad	0.209858	854	0.117951	609	0.925289	610	0.925381	488	640.25
OCT4_SOX2_BMP2_PRDM14	0.330187	622	0.1275	684	0.910031	698	0.912637	564	642
OCT4_SOX2_cAMP_SUMO1	0.168118	938	0.118511	612	0.92386	624	0.936007	396	642.5
OCT4_SOX2_Mad_TDGF1	0.209928	853	0.117951	608	0.925289	611	0.922827	498	642.5
OCT4_NANOG_bCAT_CSH1	0.572143	231	0.137074	748	0.900755	754	0.855967	841	643.5
OCT4_SOX2_bCAT_PIAS1	0.386186	565	0.130328	703	0.907512	713	0.909117	593	643.5
OCT4_SOX2_Mad_SUMO1	0.259537	673	0.124777	654	0.91458	662	0.909463	586	643.75
OCT4_SOX2_Mad_ZFP42	0.209588	856	0.11766	605	0.925661	606	0.921291	509	644
OCT4_NANOG_CSH1_MYC	0.574443	208	0.143643	781	0.891932	788	0.867244	807	646
OCT4_SOX2_BMP2K_PIASy	0.350366	609	0.126962	678	0.911373	690	0.905994	613	647.5
OCT4_SOX2_HNF4A_LMCD1	0.414826	527	0.128797	695	0.910088	697	0.893865	683	650.5
OCT4_NANOG_BMP2_cAMP	0.567543	276	0.138462	756	0.897305	769	0.868862	802	650.75
OCT4_SOX2_CEBP_SP1	0.202958	882	0.11922	619	0.923415	627	0.92794	475	650.75
OCT4_SOX2_HNF4A_PRDM14	0.330377	621	0.126973	679	0.911578	688	0.905573	616	651
OCT4_NANOG_PIAS1_SP3	0.524748	431	0.13	701	0.913846	665	0.867064	808	651.25
OCT4_NANOG_BMP2K_PIAS1	0.522948	441	0.132062	716	0.911684	687	0.878487	765	652.25
OCT4_NANOG_BMP2_CEBP	0.561744	323	0.135113	735	0.90397	737	0.862378	820	653.75
OCT4_SOX2_Mad_ZNF206	0.19508	911	0.116032	592	0.927933	593	0.918891	524	655
OCT4_NANOG_BMP2_BMP2K	0.568743	266	0.138468	757	0.89862	763	0.85667	839	656.25
OCT4_SOX2_SALL4_SP3	0.211188	843	0.117352	604	0.925144	613	0.912371	566	656.5
OCT4_NANOG_BMP2_SP1	0.552145	375	0.136381	744	0.902499	744	0.875832	773	659
OCT4_NANOG_HNF4A_SP1	0.545645	394	0.13514	736	0.907742	709	0.869183	801	660
OCT4_NANOG_E2F4_FOXO1A	0.526447	425	0.144738	785	0.9065	719	0.887851	721	662.5
OCT4_SOX2_cAMP_NFYA	0.108659	957	0.118889	614	0.924499	621	0.929172	466	664.5
OCT4_SOX2_MYC_PIAS1	0.345165	617	0.135449	739	0.89982	757	0.916342	545	664.5
OCT4_NANOG_E2F4_PRDM14	0.527047	422	0.144969	793	0.907421	714	0.885254	734	665.75
OCT4_SOX2_bCAT_BMP2K	0.209038	860	0.11929	620	0.924313	622	0.912818	562	666
OCT4_SOX2_E2F4_LMCD1	0.578854	178	0.153788	857	0.882957	819	0.866351	812	666.5
OCT4_SOX2_bCAT_MAX	0.210108	852	0.11972	622	0.925073	614	0.909781	582	667.5
OCT4_NANOG_E2F4_KLF4	0.523948	435	0.144738	786	0.9065	721	0.886395	729	667.75
OCT4_SOX2_CSH1_PBX1	0.406836	534	0.133152	722	0.901877	749	0.897561	666	667.75
OCT4_NANOG_E2F4_TDGF1	0.523248	440	0.144738	787	0.9065	720	0.886987	727	668.5
OCT4_SOX2_PIASy_SP3	0.351496	605	0.12789	686	0.909413	702	0.893962	682	668.75
OCT4_NANOG_CSH1_MAX	0.586941	130	0.15045	835	0.88169	836	0.843157	883	671
OCT4_NANOG_LEF1_SUMO1	0.617638	65	0.15593	866	0.875065	861	0.83746	896	672
OCT4_NANOG_E2F4_PBX1	0.529347	417	0.144807	790	0.906022	727	0.87984	757	672.75
OCT4_SOX2_BMP2_KLF4	0.212828	829	0.125362	655	0.913605	667	0.916788	540	672.75
OCT4_NANOG_LEF1_TDGF1	0.577642	183	0.149977	825	0.882454	826	0.848901	860	673.5
OCT4_NANOG_cAMP_HNF4A	0.555444	364	0.137155	751	0.902448	745	0.858313	835	673.75
OCT4_SOX2_PIAS1_SP1	0.357564	594	0.138084	753	0.894821	780	0.910817	574	675.25
OCT4_SOX2_cAMP_SALL4	0.109739	955	0.12135	634	0.920745	639	0.927648	476	676
OCT4_SOX2_BMP2K_MYC	0.211038	844	0.126798	674	0.913167	676	0.920737	511	676.25
OCT4_SOX2_Mad_NFYA	0.212808	830	0.124005	648	0.916636	655	0.910863	573	676.5
OCT4_NANOG_LEF1_PRDM14	0.577442	185	0.150381	834	0.882361	828	0.848847	861	677
OCT4_SOX2_MYC_SP1	0.197598	902	0.126802	675	0.91225	685	0.929874	456	679.5
OCT4_NANOG_E2F4_GDF3	0.517948	454	0.144807	791	0.906022	728	0.881605	749	680.5
OCT4_NANOG_E2F4_ZFP42	0.508249	471	0.144794	789	0.906007	730	0.88379	737	681.75
OCT4_NANOG_E2F4_ZIC3	0.491851	491	0.144681	784	0.907317	715	0.882175	744	683.5
OCT4_NANOG_LEF1_ZFP42	0.574043	210	0.150032	828	0.882038	833	0.847649	867	684.5
OCT4_SOX2_FOXD3_Mad	0.201858	887	0.120368	626	0.922097	632	0.908609	595	685
OCT4_SOX2_HNF4A_KLF4	0.215138	818	0.124618	652	0.915576	659	0.905696	614	685.75
OCT4_SOX2_Mad_SALL4	0.216468	809	0.126537	664	0.912871	682	0.909186	592	686.75
OCT4_SOX2_cAMP_PIASy	0.222218	766	0.131086	708	0.905092	732	0.916398	543	687.25
OCT4_NANOG_HNF4A_Mad	0.575642	199	0.149503	822	0.88709	808	0.822441	921	687.5
OCT4_NANOG_LEF1_PBX1	0.573843	215	0.150044	829	0.882043	830	0.844873	878	688
OCT4_SOX2_CEBP_TCF3	0.203718	878	0.122342	640	0.917668	651	0.909394	588	689.25
OCT4_SOX2_SP1_TCF3	0.195298	910	0.12173	638	0.918206	650	0.91313	560	689.5
OCT4_NANOG_E2F4_NFYA	0.521648	443	0.147785	811	0.902591	743	0.87865	763	690
OCT4_SOX2_BMP2_GDF3	0.211928	839	0.12736	682	0.91102	692	0.914226	556	692.25
OCT4_NANOG_GDF3_LEF1	0.571143	240	0.150044	830	0.882043	831	0.846821	874	693.75
OCT4_NANOG_E2F4_SUMO1	0.513549	463	0.147669	810	0.902373	746	0.878093	766	696.25
OCT4_NANOG_LEF1_PIASy	0.628237	55	0.165354	909	0.860628	892	0.814201	929	696.25
OCT4_NANOG_Mad_PIAS1	0.535146	412	0.141789	774	0.899472	760	0.856062	840	696.5
OCT4_SOX2_MYC_SP3	0.208848	861	0.127072	681	0.911831	686	0.913605	559	696.75
OCT4_NANOG_E2F4_ZNF206	0.411859	530	0.144807	792	0.906022	729	0.882404	743	698.5
OCT4_NANOG_BMP2K_CSH1	0.573743	216	0.151744	843	0.877216	854	0.843452	882	698.75
OCT4_NANOG_E2F4_FOXD3	0.462754	500	0.146004	800	0.905078	733	0.87868	762	698.75
OCT4_NANOG_CEBP_CSH1	0.559544	344	0.145798	798	0.887419	805	0.851695	854	700.25
OCT4_SOX2_CSH1_PRDM14	0.309569	636	0.138866	761	0.892536	785	0.904921	619	700.25
OCT4_SOX2_CEBP_PIAS1	0.360764	591	0.138106	754	0.895119	778	0.894695	679	700.5
OCT4_SOX2_BMP2_SUMO1	0.234077	682	0.135376	737	0.897802	766	0.904768	620	701.25
OCT4_NANOG_CSH1_TCF3	0.564244	305	0.146758	804	0.884771	814	0.843074	884	701.75
OCT4_NANOG_E2F4_LMCD1	0.514049	460	0.149812	823	0.902635	742	0.873158	784	702.25
OCT4_NANOG_E2F4_TCF3	0.510049	468	0.147925	812	0.9015	751	0.874617	779	702.5
OCT4_SOX2_CEBP_MAX	0.203178	881	0.127024	680	0.91324	672	0.910377	577	702.5
OCT4_NANOG_LEF1_SALL4	0.573643	218	0.152647	850	0.878037	850	0.837884	895	703.25
OCT4_SOX2_MAX_TCF3	0.213108	827	0.125486	659	0.913695	666	0.898384	661	703.25
OCT4_NANOG_KLF4_LEF1	0.564744	300	0.149977	826	0.882454	825	0.848381	864	703.75
OCT4_SOX2_BMP2_ZIC3	0.190698	923	0.124257	650	0.914812	661	0.909665	584	704.5
OCT4_SOX2_MAX_SP1	0.195738	906	0.128535	691	0.910312	695	0.918294	528	705
OCT4_SOX2_bCAT_SP3	0.210518	850	0.122488	641	0.919387	646	0.893601	686	705.75
OCT4_SOX2_BMP2_FOXO1A	0.202518	883	0.129111	698	0.908378	707	0.91742	536	706
OCT4_SOX2_Mad_PIASy	0.337566	619	0.136368	743	0.897238	770	0.893166	693	706.25
OCT4_SOX2_BMP2_TDGF1	0.207888	866	0.129111	697	0.908378	706	0.914165	557	706.5
OCT4_SOX2_BMP2_ZNF206	0.192781	919	0.12736	683	0.91102	691	0.917536	534	706.75
OCT4_SOX2_PIAS1_TCF3	0.369763	585	0.138348	755	0.893558	782	0.890799	705	706.75
OCT4_SOX2_GDF3_HNF4A	0.216168	810	0.126835	676	0.912687	683	0.898654	660	707.25
OCT4_SOX2_MAX_PIAS1	0.394536	556	0.142453	777	0.889351	801	0.892501	698	708
OCT4_NANOG_HNF4A_SP3	0.552945	373	0.142044	775	0.896474	773	0.828194	912	708.25
OCT4_SOX2_BMP2_ZFP42	0.202168	885	0.128845	696	0.908751	705	0.915883	548	708.5
OCT4_NANOG_cAMP_CSH1	0.561044	334	0.148933	815	0.880452	841	0.853047	847	709.25
OCT4_SOX2_CSH1_LMCD1	0.394161	557	0.140578	771	0.889777	799	0.890218	710	709.25
OCT4_NANOG_BMP2_Mad	0.569043	262	0.150627	836	0.881025	839	0.830989	908	711.25
OCT4_NANOG_LEF1_NFYA	0.571143	241	0.154627	860	0.877754	852	0.839417	892	711.25
OCT4_SOX2_HNF4A_ZIC3	0.195708	907	0.123454	647	0.916966	654	0.901106	644	713
OCT4_NANOG_E2F4_SALL4	0.518948	452	0.151684	841	0.899946	755	0.867061	809	714.25
OCT4_NANOG_CSH1_SP1	0.527247	421	0.146975	805	0.885989	809	0.861231	824	714.75
OCT4_NANOG_CSH1_SP3	0.573243	222	0.153347	855	0.874419	864	0.824441	918	714.75
OCT4_NANOG_BMP2_SP3	0.547445	389	0.143226	779	0.891134	792	0.8356	900	715
OCT4_NANOG_FOXO1A_LEF1	0.559044	349	0.149977	827	0.882454	827	0.849452	857	715
OCT4_NANOG_bCAT_E2F4	0.527047	423	0.153769	856	0.897568	768	0.864364	815	715.5
OCT4_SOX2_BMP2K_CEBP	0.209098	858	0.129247	699	0.909189	704	0.908046	602	715.75
OCT4_SOX2_cAMP_MYC	0.110159	954	0.131276	710	0.906076	725	0.925619	486	718.75
OCT4_SOX2_E2F4_PBX1	0.493935	489	0.147502	807	0.892325	786	0.870683	795	719.25
OCT4_SOX2_CEBP_SP3	0.207978	864	0.128428	690	0.909471	701	0.903981	625	720
OCT4_SOX2_BMP2_NFYA	0.213308	826	0.134664	731	0.899569	759	0.911884	567	720.75
OCT4_SOX2_BMP2K_PIAS1	0.359264	592	0.144439	782	0.884626	815	0.892576	696	721.25
OCT4_SOX2_BMP2K_SP1	0.201998	886	0.130732	705	0.906216	723	0.910606	575	722.25
OCT4_SOX2_HNF4A_ZFP42	0.200858	890	0.128325	689	0.910211	696	0.905696	615	722.5
OCT4_NANOG_CSH1_Mad	0.575142	202	0.160281	888	0.864338	881	0.816459	926	724.25
OCT4_SOX2_HNF4A_SUMO1	0.233777	683	0.134881	733	0.899887	756	0.886439	728	725
OCT4_SOX2_MAX_MYC	0.197848	899	0.130924	707	0.907584	712	0.909773	583	725.25
OCT4_SOX2_HNF4A_TDGF1	0.206228	874	0.128593	693	0.909752	700	0.902157	635	725.5
OCT4_SOX2_FOXO1A_HNF4A	0.207628	868	0.128593	692	0.909752	699	0.901047	645	726
OCT4_NANOG_HNF4A_PIAS1	0.546645	391	0.150285	833	0.88892	802	0.84461	879	726.25
OCT4_SOX2_PIAS1_SP3	0.390476	562	0.142834	778	0.887258	806	0.878864	759	726.25
OCT4_NANOG_LEF1_LMCD1	0.565243	295	0.15488	862	0.876767	856	0.833377	905	729.5
OCT4_SOX2_bCAT_cAMP	0.103139	961	0.127556	685	0.912976	677	0.908189	600	730.75
OCT4_NANOG_E2F4_PIASy	0.509949	469	0.152419	848	0.896707	772	0.855866	842	732.75
OCT4_SOX2_SP1_SP3	0.199398	895	0.132588	719	0.903114	740	0.910346	579	733.25
OCT4_NANOG_E2F4_MYC	0.523348	437	0.159816	884	0.891552	791	0.861171	825	734.25
OCT4_NANOG_BMP2_PIAS1	0.538146	409	0.151403	840	0.883083	818	0.847208	871	734.5
OCT4_SOX2_HNF4A_ZNF206	0.192781	920	0.126835	677	0.912687	684	0.897728	665	736.5
OCT4_NANOG_BMP2_HNF4A	0.565343	292	0.156365	869	0.873977	866	0.820561	922	737.25
OCT4_NANOG_LEF1_MAX	0.580042	170	0.171719	927	0.852645	915	0.805924	937	737.25
OCT4_SOX2_BMP2K_TCF3	0.207438	870	0.130249	702	0.90606	726	0.898106	664	740.5
OCT4_SOX2_E2F4_PRDM14	0.419476	524	0.151687	842	0.882171	829	0.875449	776	742.75
OCT4_SOX2_HNF4A_NFYA	0.212928	828	0.134167	728	0.901678	750	0.895686	675	745.25
OCT4_NANOG_LEF1_ZIC3	0.514149	459	0.149944	824	0.88284	821	0.844599	880	746
OCT4_NANOG_CEBP_E2F4	0.519148	451	0.16001	886	0.889846	798	0.850291	855	747.5
OCT4_NANOG_bCAT_LEF1	0.571143	242	0.166152	912	0.861116	889	0.786857	952	748.75
OCT4_SOX2_BMP2K_MAX	0.208728	862	0.134506	730	0.902073	748	0.899316	656	749
OCT4_SOX2_CSH1_SUMO1	0.242376	676	0.146131	802	0.879901	843	0.895616	676	749.25
OCT4_NANOG_LEF1_ZNF206	0.513349	464	0.150044	831	0.882043	832	0.847026	873	750
OCT4_SOX2_BMP2_FOXD3	0.190481	925	0.131323	711	0.905046	734	0.902016	636	751.5
OCT4_SOX2_bCAT_Mad	0.207918	865	0.131362	712	0.907688	711	0.888378	719	751.75
OCT4_SOX2_BMP2K_HNF4A	0.211418	841	0.133276	723	0.902361	747	0.890978	703	753.5
OCT4_NANOG_E2F4_SP3	0.527647	420	0.159356	880	0.88584	810	0.830259	909	754.75
OCT4_SOX2_cAMP_PIAS1	0.241876	677	0.147465	806	0.878269	848	0.893155	694	756.25
OCT4_SOX2_FOXD3_HNF4A	0.191281	921	0.130813	706	0.907158	717	0.893861	684	757
OCT4_SOX2_HNF4A_PIASy	0.327467	625	0.14567	797	0.882852	820	0.872045	789	757.75
OCT4_NANOG_E2F4_MAX	0.530047	416	0.165551	910	0.882614	822	0.841815	887	758.75
OCT4_SOX2_E2F4_ZIC3	0.285127	656	0.149453	821	0.88747	804	0.880647	755	759
OCT4_SOX2_BMP2_PIASy	0.318368	630	0.146128	801	0.880156	842	0.87733	769	760.5
OCT4_NANOG_LEF1_TCF3	0.563244	315	0.164632	906	0.859469	897	0.814073	930	762
OCT4_NANOG_cAMP_E2F4	0.515848	456	0.163889	902	0.87916	845	0.85284	850	763.25
OCT4_SOX2_cAMP_SP1	0.106889	960	0.137087	749	0.895736	776	0.911279	570	763.75
OCT4_SOX2_E2F4_KLF4	0.304377	639	0.150221	832	0.884963	813	0.875974	772	764
OCT4_SOX2_CSH1_ZNF206	0.19808	898	0.138739	759	0.893103	783	0.90462	621	765.25
OCT4_NANOG_LEF1_MYC	0.554845	367	0.163894	903	0.863962	883	0.826378	916	767.25
OCT4_SOX2_cAMP_CEBP	0.108139	958	0.13408	727	0.90146	752	0.90254	632	767.25
OCT4_SOX2_SP3_TCF3	0.209688	855	0.131424	713	0.903786	738	0.878614	764	767.5
OCT4_NANOG_FOXD3_LEF1	0.49545	488	0.151823	845	0.881939	834	0.833791	904	767.75
OCT4_SOX2_CSH1_KLF4	0.188181	931	0.136882	746	0.895814	774	0.903476	628	769.75
OCT4_SOX2_Mad_MYC	0.183382	935	0.136215	742	0.899296	761	0.90063	646	771
OCT4_NANOG_cAMP_LEF1	0.563344	313	0.169217	923	0.851403	918	0.813104	932	771.5
OCT4_SOX2_BMP2_SALL4	0.184782	933	0.137	747	0.895772	775	0.90273	631	771.5
OCT4_NANOG_CEBP_LEF1	0.559144	347	0.166576	913	0.859004	898	0.81046	934	773
OCT4_NANOG_E2F4_SP1	0.462254	502	0.164251	905	0.883131	817	0.845893	875	774.75
OCT4_SOX2_CSH1_ZIC3	0.188781	929	0.135865	740	0.897152	771	0.898693	659	774.75
OCT4_NANOG_CSH1_PIAS1	0.524148	433	0.161011	891	0.866705	878	0.835469	901	775.75
OCT4_SOX2_Mad_PIAS1	0.374956	577	0.152773	854	0.87144	871	0.868649	804	776.5
OCT4_SOX2_cAMP_MAX	0.119288	952	0.138871	762	0.894411	781	0.906091	612	776.75
OCT4_SOX2_CSH1_FOXO1A	0.189381	928	0.140347	770	0.890309	796	0.905405	617	777.75
OCT4_SOX2_CSH1_GDF3	0.193481	915	0.138739	760	0.893103	784	0.899504	653	778
OCT4_SOX2_E2F4_FOXO1A	0.299307	644	0.152664	851	0.878919	846	0.876052	771	778
OCT4_SOX2_E2F4_GDF3	0.292497	651	0.151186	838	0.882601	823	0.868857	803	778.75
OCT4_SOX2_LEF1_PBX1	0.407056	533	0.154781	861	0.869324	874	0.85272	851	779.75
OCT4_SOX2_E2F4_ZFP42	0.293417	649	0.152439	849	0.879637	844	0.874755	778	780
OCT4_NANOG_E2F4_PIAS1	0.381962	569	0.156459	870	0.891821	789	0.838061	894	780.5
OCT4_SOX2_cAMP_TCF3	0.107559	959	0.134832	732	0.898943	762	0.896837	670	780.75
OCT4_SOX2_CSH1_TDGF1	0.192981	917	0.140347	769	0.890309	797	0.90133	642	781.25
OCT4_SOX2_E2F4_FOXD3	0.321068	627	0.154274	858	0.876659	857	0.870731	794	784
OCT4_SOX2_CSH1_ZFP42	0.189681	927	0.140103	767	0.89072	793	0.899653	652	784.75
OCT4_SOX2_Mad_SP1	0.19878	896	0.139885	766	0.89226	787	0.893408	690	784.75
OCT4_SOX2_E2F4_TDGF1	0.293727	648	0.152664	852	0.878919	847	0.871311	793	785
OCT4_NANOG_BMP2K_E2F4	0.512749	466	0.167166	915	0.876393	858	0.834299	903	785.5
OCT4_NANOG_E2F4_Mad	0.541246	403	0.174952	935	0.866103	879	0.817366	925	785.5
OCT4_SOX2_HNF4A_SALL4	0.185581	932	0.136511	745	0.898059	765	0.891651	700	785.5
OCT4_SOX2_CSH1_FOXD3	0.211248	842	0.142385	776	0.887167	807	0.88866	718	785.75
OCT4_NANOG_BMP2K_LEF1	0.558644	351	0.171722	928	0.848963	923	0.79761	942	786
OCT4_SOX2_E2F4_ZNF206	0.237076	678	0.151186	839	0.882601	824	0.864332	816	789.25
OCT4_NANOG_CSH1_HNF4A	0.547445	390	0.167844	919	0.853333	914	0.804706	938	790.25
OCT4_SOX2_CSH1_PIASy	0.327817	624	0.156145	868	0.862135	887	0.873449	782	790.25
OCT4_SOX2_MAX_SP3	0.194581	912	0.135383	738	0.899623	758	0.87997	756	791
OCT4_SOX2_BMP2K_SP3	0.19758	903	0.137471	752	0.895518	777	0.882729	742	793.5
OCT4_SOX2_bCAT_HNF4A	0.19548	908	0.137153	750	0.897686	767	0.879116	758	795.75
OCT4_SOX2_BMP2_SP1	0.216588	806	0.149416	819	0.874952	862	0.890936	704	797.75
OCT4_SOX2_CSH1_SALL4	0.218318	795	0.147637	808	0.877807	851	0.88354	738	798
OCT4_SOX2_LEF1_LMCD1	0.451975	503	0.161028	892	0.8579	902	0.837285	897	798.5
OCT4_SOX2_BMP2K_cAMP	0.128487	948	0.140854	772	0.890409	795	0.894437	680	798.75
OCT4_SOX2_BMP2_PIAS1	0.385066	567	0.161545	894	0.854188	913	0.862092	822	799
OCT4_SOX2_E2F4_NFYA	0.292747	650	0.154476	859	0.875313	860	0.859535	829	799.5
OCT4_SOX2_CEBP_Mad	0.193381	916	0.138498	758	0.895082	779	0.881221	751	801
OCT4_NANOG_LEF1_SP1	0.514349	458	0.168589	921	0.856132	909	0.82262	920	802
OCT4_SOX2_BMP2_CEBP	0.219008	790	0.148118	813	0.877584	853	0.880798	753	802.25
OCT4_SOX2_CSH1_NFYA	0.205679	875	0.145472	795	0.881602	837	0.891145	702	802.25
OCT4_SOX2_CEBP_HNF4A	0.220748	779	0.147666	809	0.880707	840	0.872617	786	803.5
OCT4_SOX2_BMP2_MYC	0.175282	937	0.145986	799	0.88183	835	0.899353	655	806.5
OCT4_SOX2_E2F4_TCF3	0.285957	655	0.155821	865	0.872906	868	0.855149	844	808
OCT4_SOX2_HNF4A_PIAS1	0.365816	586	0.161131	893	0.858177	899	0.84925	858	809
OCT4_SOX2_E2F4_SALL4	0.30107	642	0.159391	881	0.870367	873	0.855497	843	809.75
OCT4_SOX2_E2F4_PIASy	0.309669	635	0.159931	885	0.867339	876	0.854768	845	810.25
OCT4_SOX2_Mad_TCF3	0.191181	922	0.139434	765	0.89168	790	0.873149	785	815.5
OCT4_SOX2_CSH1_PIAS1	0.40416	542	0.170659	924	0.836292	935	0.847357	869	817.5
OCT4_SOX2_LEF1_PRDM14	0.313907	633	0.159592	883	0.858002	901	0.850101	856	818.25
OCT4_NANOG_LEF1_SP3	0.513249	465	0.173018	930	0.846049	928	0.78782	951	818.5
OCT4_SOX2_bCAT_BMP2	0.184182	934	0.141011	773	0.890572	794	0.875409	777	819.5
OCT4_NANOG_BMP2_CSH1	0.473253	497	0.168845	922	0.847035	927	0.810728	933	819.75
OCT4_SOX2_HNF4A_MYC	0.181982	936	0.145527	796	0.885173	811	0.883926	736	819.75
OCT4_SOX2_BMP2_BMP2K	0.218688	794	0.151129	837	0.87168	870	0.873454	781	820.5
OCT4_SOX2_bCAT_E2F4	0.30087	643	0.163061	899	0.86572	880	0.848111	865	821.75
OCT4_SOX2_E2F4_PIAS1	0.316568	631	0.163673	900	0.861793	888	0.847267	870	822.25
OCT4_SOX2_BMP2_TCF3	0.218008	796	0.148993	817	0.874629	863	0.863913	817	823.25
OCT4_SOX2_BMP2_MAX	0.219768	784	0.152729	853	0.870591	872	0.872022	790	824.75
OCT4_SOX2_E2F4_MYC	0.290971	653	0.167162	914	0.860657	891	0.848684	862	830
OCT4_NANOG_LEF1_Mad	0.492251	490	0.179311	941	0.836976	934	0.779387	956	830.25
OCT4_NANOG_E2F4_HNF4A	0.412059	529	0.181905	947	0.857462	903	0.797242	944	830.75
OCT4_NANOG_LEF1_PIAS1	0.464254	499	0.180008	943	0.839722	932	0.792598	949	830.75
OCT4_SOX2_Mad_MAX	0.220728	780	0.151896	846	0.873623	867	0.859489	830	830.75
OCT4_SOX2_BMP2K_Mad	0.190681	924	0.145391	794	0.883703	816	0.871434	791	831.25
OCT4_SOX2_CSH1_MYC	0.214048	823	0.156011	867	0.863955	884	0.881159	752	831.5
OCT4_SOX2_HNF4A_MAX	0.219398	787	0.15229	847	0.874414	865	0.859893	827	831.5
OCT4_NANOG_BMP2_E2F4	0.421258	523	0.18283	949	0.849719	921	0.809311	935	832
OCT4_NANOG_BMP2_LEF1	0.506549	472	0.187005	952	0.818979	950	0.770981	957	832.75
OCT4_SOX2_HNF4A_TCF3	0.212218	837	0.148544	814	0.877042	855	0.860357	826	833
OCT4_SOX2_KLF4_LEF1	0.225748	725	0.157734	872	0.862256	886	0.85207	853	834
OCT4_NANOG_HNF4A_LEF1	0.49945	484	0.186101	951	0.827138	945	0.757664	960	835
OCT4_SOX2_CEBP_E2F4	0.324468	626	0.167409	916	0.859546	895	0.833259	906	835.75
OCT4_SOX2_cAMP_SP3	0.109349	956	0.143402	780	0.885147	812	0.870387	798	836.5
OCT4_SOX2_bCAT_CSH1	0.214888	821	0.151793	844	0.872117	869	0.863901	818	838
OCT4_SOX2_HNF4A_SP1	0.19548	909	0.148968	816	0.878074	849	0.87059	796	842.5
OCT4_SOX2_LEF1_PIASy	0.382962	568	0.174434	932	0.830599	941	0.814002	931	843
OCT4_SOX2_CSH1_SP1	0.215978	811	0.159225	879	0.856946	904	0.873668	780	843.5
OCT4_NANOG_CSH1_LEF1	0.468453	498	0.194866	958	0.801915	959	0.753356	962	844.25
OCT4_SOX2_E2F4_SP3	0.312669	634	0.167959	920	0.854503	912	0.828013	913	844.75
OCT4_NANOG_CSH1_E2F4	0.405159	540	0.190862	957	0.834066	937	0.793763	947	845.25
OCT4_SOX2_LEF1_PIAS1	0.413759	528	0.187578	953	0.807197	956	0.792932	948	846.25
OCT4_SOX2_cAMP_Mad	0.159368	940	0.149444	820	0.875745	859	0.877524	768	846.75
OCT4_SOX2_E2F4_SP1	0.284227	657	0.171555	926	0.850954	920	0.839384	893	849
OCT4_SOX2_LEF1_SUMO1	0.277237	661	0.165562	911	0.847532	926	0.834339	902	850
OCT4_SOX2_BMP2_SP3	0.216968	803	0.155346	864	0.863807	885	0.852935	849	850.25
OCT4_SOX2_E2F4_MAX	0.302337	641	0.172681	929	0.850989	919	0.827223	914	850.75
OCT4_SOX2_CEBP_CSH1	0.215508	815	0.158008	874	0.859543	896	0.862656	819	851
OCT4_SOX2_LEF1_ZIC3	0.218868	792	0.156929	871	0.864012	882	0.849024	859	851
OCT4_SOX2_LEF1_ZFP42	0.223378	747	0.160233	887	0.856896	905	0.847709	866	851.25
OCT4_SOX2_Mad_SP3	0.188681	930	0.146202	803	0.881333	838	0.859005	834	851.25
OCT4_NANOG_E2F4_LEF1	0.405659	537	0.206703	963	0.812694	955	0.755349	961	854
OCT4_SOX2_BMP2K_E2F4	0.320168	628	0.174735	934	0.843953	930	0.820007	924	854
OCT4_SOX2_GDF3_LEF1	0.221438	776	0.159042	877	0.859804	893	0.842325	886	858
OCT4_SOX2_HNF4A_SP3	0.216908	804	0.154915	863	0.866916	877	0.836589	898	860.5
OCT4_SOX2_FOXO1A_LEF1	0.220508	781	0.160448	889	0.856275	907	0.84748	868	861.25
OCT4_SOX2_BMP2_Mad	0.221868	771	0.162396	898	0.85195	917	0.848513	863	862.25
OCT4_SOX2_E2F4_Mad	0.318468	629	0.181684	946	0.833078	940	0.798798	940	863.75
OCT4_SOX2_LEF1_TDGF1	0.219568	785	0.160448	890	0.856275	908	0.845729	876	864.75
OCT4_SOX2_LEF1_SALL4	0.223068	752	0.163877	901	0.849491	922	0.839877	891	866.5
OCT4_SOX2_CSH1_TCF3	0.212088	838	0.158829	876	0.856421	906	0.85295	848	867
OCT4_SOX2_CSH1_MAX	0.211598	840	0.162338	897	0.852635	916	0.858042	836	872.25
OCT4_SOX2_HNF4A_Mad	0.220788	778	0.161984	895	0.855982	910	0.832896	907	872.5
OCT4_SOX2_LEF1_TCF3	0.231777	689	0.174523	933	0.828719	942	0.814867	928	873
OCT4_SOX2_BMP2_E2F4	0.30277	640	0.18912	956	0.81591	952	0.794408	946	873.5
OCT4_SOX2_E2F4_HNF4A	0.307869	638	0.188766	955	0.822478	947	0.782933	954	873.5
OCT4_SOX2_BMP2_cAMP	0.159338	941	0.158281	875	0.858025	900	0.872463	788	876
OCT4_SOX2_BMP2K_CSH1	0.210828	846	0.164084	904	0.847703	925	0.859345	831	876.5
OCT4_SOX2_CSH1_E2F4	0.314569	632	0.196962	961	0.798846	960	0.785278	953	876.5
OCT4_SOX2_LEF1_NFYA	0.219398	788	0.164978	908	0.848916	924	0.841447	888	877
OCT4_SOX2_BMP2_HNF4A	0.222338	764	0.167616	917	0.842732	931	0.828902	910	880.5
OCT4_SOX2_E2F4_LEF1	0.309269	637	0.211398	964	0.776645	963	0.732279	964	882
OCT4_SOX2_FOXD3_LEF1	0.212518	832	0.162233	896	0.854648	911	0.841101	890	882.25
OCT4_SOX2_LEF1_ZNF206	0.20378	877	0.159042	878	0.859804	894	0.843546	881	882.5
OCT4_SOX2_LEF1_MYC	0.222978	756	0.173734	931	0.833322	939	0.827141	915	885.25
OCT4_SOX2_cAMP_HNF4A	0.157398	942	0.157751	873	0.86083	890	0.857232	838	885.75
OCT4_SOX2_CEBP_LEF1	0.225477	730	0.176177	936	0.828233	944	0.807825	936	886.5
OCT4_SOX2_LEF1_SP1	0.224578	738	0.17812	939	0.824292	946	0.81493	927	887.5
OCT4_SOX2_bCAT_LEF1	0.225377	731	0.176739	937	0.828407	943	0.798644	941	888
OCT4_SOX2_E2F4_SUMO1	0.0508949	963	0.159438	882	0.868815	875	0.854059	846	891.5
OCT4_SOX2_CSH1_SP3	0.210828	847	0.164803	907	0.845542	929	0.836044	899	895.5
OCT4_SOX2_LEF1_MAX	0.222278	765	0.180985	944	0.8207	948	0.797094	945	900.5
OCT4_SOX2_BMP2_CSH1	0.217878	798	0.179325	942	0.815337	953	0.82874	911	901
OCT4_SOX2_cAMP_E2F4	0.215578	814	0.176818	938	0.836091	936	0.825065	917	901.25
OCT4_SOX2_cAMP_CSH1	0.156438	943	0.167653	918	0.839294	933	0.861362	823	904.25
OCT4_SOX2_BMP2K_LEF1	0.217378	801	0.181575	945	0.816476	951	0.797595	943	910
OCT4_SOX2_LEF1_SP3	0.218928	791	0.182126	948	0.814311	954	0.788709	950	910.75
OCT4_SOX2_BMP2_LEF1	0.222178	767	0.195457	960	0.784618	962	0.766096	958	911.75
OCT4_SOX2_CSH1_Mad	0.20498	876	0.171465	925	0.833715	938	0.824282	919	914.5
OCT4_SOX2_LEF1_Mad	0.214979	820	0.188272	954	0.803675	958	0.780477	955	921.75
OCT4_SOX2_HNF4A_LEF1	0.215378	816	0.195115	959	0.79097	961	0.76299	959	923.75
OCT4_SOX2_CSH1_HNF4A	0.19778	901	0.178952	940	0.819632	949	0.820509	923	928.25
OCT4_SOX2_CSH1_LEF1	0.212779	831	0.203055	962	0.765901	964	0.751473	963	930
OCT4_SOX2_cAMP_LEF1	0.162968	939	0.184548	950	0.807142	957	0.799362	939	946.25
KLF4_OCT4_SOX2	0.210998	845	0.0570288	124	0.989708	70	0.989126	13	263
OCT4_SOX2_KLF4_MYC_PRDM14	0.339366	618	0.086431	308	0.958194	341	0.967652	154	355.25

## Sheet: candidate recipes
Recipes	Reprogramming Efficiency	Pearson	RMSD	Spearman	Avg. Rank
	No Cut-off	Pearson Cut=0.9792	RMSD Cut=0.0645	Spearman Cut=0.9668	No Cut-off
OCT4_SOX2_NANOG_KLF4	0.767602	0.999783	0.00657957	0.99885	5
OCT4_SOX2_NANOG_PBX1	0.776242	0.999751	0.0070466	0.994694	6.25
OCT4_SOX2_NANOG_GDF3	0.774002	0.999751	0.0070466	0.995298	6.5
OCT4_SOX2_NANOG_TDGF1	0.761682	0.999783	0.00657957	0.998749	7
OCT4_SOX2_NANOG_ZFP42	0.767252	0.99977	0.00677188	0.997316	7.75
OCT4_SOX2_NANOG_FOXO1A	0.754102	0.999783	0.00657957	0.998568	8.5
OCT4_SOX2_NANOG_ZNF206	0.768022	0.999751	0.0070466	0.994754	9.5
OCT4_SOX2_NANOG_PRDM14	0.753452	0.999597	0.00930688	0.99885	11.25
OCT4_SOX2_NANOG_ZIC3	0.756892	0.999727	0.00749031	0.997135	11.25
OCT4_SOX2_NANOG_FOXD3	0.721583	0.997156	0.0243254	0.988395	32.25
OCT4_SOX2_NANOG_LMCD1	0.780922	0.992289	0.0393417	0.990457	33
OCT4_SOX2_NANOG_NFYA	0.772552	0.992654	0.0382929	0.992495	33.75
OCT4_SOX2_NANOG_SUMO1	0.762532	0.990715	0.0431231	0.989909	39.75
OCT4_SOX2_NANOG_SALL4	0.752442	0.989383	0.0458489	0.985126	56.75
OCT4_NANOG_GDF3_ZFP42	0.588104	0.99735	0.0242498	0.976555	72.25
OCT4_NANOG_PBX1_ZFP42	0.587204	0.99735	0.0242498	0.976614	74
OCT4_NANOG_FOXO1A_PBX1	0.579934	0.997363	0.0239109	0.978652	74.25
OCT4_NANOG_FOXO1A_GDF3	0.579174	0.997363	0.0239109	0.978632	76.25
OCT4_NANOG_GDF3_PBX1	0.587354	0.997323	0.024328	0.975949	76.5
OCT4_NANOG_FOXO1A_TDGF1	0.570574	0.99741	0.0234864	0.9818	82.25
OCT4_NANOG_FOXO1A_ZFP42	0.572164	0.99739	0.0238314	0.979396	83.25
OCT4_NANOG_KLF4_ZFP42	0.572484	0.99739	0.0238314	0.979337	84.5
OCT4_NANOG_PRDM14_ZFP42	0.578494	0.997104	0.0243917	0.978951	86
OCT4_NANOG_FOXO1A_KLF4	0.567904	0.99741	0.0234864	0.982103	86.75
OCT4_SOX2_NANOG_bCAT	0.776522	0.986765	0.0522787	0.969602	91.5
OCT4_NANOG_GDF3_TDGF1	0.568074	0.997363	0.0239109	0.978613	101
OCT4_NANOG_KLF4_PBX1	0.567194	0.997363	0.0239109	0.978672	101.75
OCT4_NANOG_PBX1_TDGF1	0.566814	0.997363	0.0239109	0.979603	102.25
OCT4_NANOG_TDGF1_ZFP42	0.563644	0.99739	0.0238314	0.979475	103
OCT4_NANOG_GDF3_KLF4	0.566934	0.997363	0.0239109	0.978652	104
OCT4_NANOG_PRDM14_SUMO1	0.617784	0.987397	0.048912	0.967635	104.25
OCT4_NANOG_PBX1_PRDM14	0.571044	0.997079	0.0244694	0.97841	105.25
OCT4_NANOG_GDF3_PRDM14	0.571004	0.997079	0.0244694	0.97825	106.25
OCT4_NANOG_KLF4_PRDM14	0.564934	0.997136	0.0240548	0.981434	106.75
OCT4_NANOG_SUMO1_TDGF1	0.603384	0.987394	0.0486194	0.967696	108.25
OCT4_NANOG_KLF4_TDGF1	0.557074	0.99741	0.0234864	0.981984	108.75
OCT4_NANOG_LMCD1_PBX1	0.591474	0.988975	0.0454561	0.966952	109.75
OCT4_NANOG_FOXO1A_SUMO1	0.601304	0.987394	0.0486194	0.967716	110.5
OCT4_NANOG_KLF4_SUMO1	0.599814	0.987394	0.0486194	0.967892	111.5
OCT4_NANOG_FOXO1A_NFYA	0.579344	0.989593	0.0442252	0.971513	112
OCT4_NANOG_FOXO1A_PRDM14	0.561584	0.997136	0.0240548	0.981355	114.25
OCT4_NANOG_NFYA_ZFP42	0.582264	0.989504	0.0444094	0.96757	114.25
OCT4_NANOG_PRDM14_TDGF1	0.560734	0.997136	0.0240548	0.981454	117.75
OCT4_NANOG_NFYA_PBX1	0.577404	0.989483	0.0444521	0.968202	119
OCT4_NANOG_TDGF1_ZIC3	0.548965	0.997365	0.0232743	0.979053	121
OCT4_NANOG_NFYA_PRDM14	0.574794	0.989413	0.044553	0.971689	122.75
OCT4_NANOG_KLF4_ZIC3	0.542315	0.997365	0.0232743	0.979884	123
OCT4_NANOG_ZFP42_ZIC3	0.557774	0.997337	0.0236223	0.976839	125
OCT4_NANOG_FOXO1A_ZIC3	0.534765	0.997365	0.0232743	0.979482	127.75
OCT4_NANOG_GDF3_ZIC3	0.554524	0.997311	0.0237026	0.975728	132.75
OCT4_NANOG_KLF4_NFYA	0.568834	0.989593	0.0442252	0.97165	134
OCT4_SOX2_LMCD1_PRDM14	0.585534	0.979974	0.0633719	0.97896	134.25
OCT4_NANOG_PBX1_ZIC3	0.547705	0.997311	0.0237026	0.976144	136.75
OCT4_NANOG_PRDM14_ZIC3	0.538355	0.997168	0.0238477	0.978709	137
OCT4_NANOG_FOXO1A_LMCD1	0.569344	0.989078	0.0452343	0.969515	139
OCT4_NANOG_NFYA_TDGF1	0.567034	0.989593	0.0442252	0.971513	139.5
OCT4_NANOG_FOXO1A_ZNF206	0.526447	0.997363	0.0239109	0.978536	141.25
OCT4_NANOG_TDGF1_ZNF206	0.518248	0.997363	0.0239109	0.978672	147.25
OCT4_NANOG_KLF4_LMCD1	0.566974	0.989078	0.0452343	0.967952	147.5
OCT4_NANOG_ZFP42_ZNF206	0.525047	0.99735	0.0242498	0.976614	149.25
OCT4_NANOG_KLF4_ZNF206	0.516148	0.997363	0.0239109	0.978593	149.5
OCT4_NANOG_PRDM14_ZNF206	0.528047	0.997079	0.0244694	0.978269	150.5
OCT4_NANOG_GDF3_ZNF206	0.525047	0.997323	0.024328	0.97593	153.25
OCT4_NANOG_LMCD1_PRDM14	0.566624	0.988812	0.0460108	0.966969	154.5
OCT4_NANOG_ZIC3_ZNF206	0.513949	0.997311	0.0237026	0.976006	156.25
OCT4_NANOG_PBX1_ZNF206	0.519748	0.997323	0.024328	0.976127	157.25
OCT4_SOX2_PBX1_ZIC3	0.462605	0.99361	0.0408372	0.985697	162.75
OCT4_SOX2_PBX1_PRDM14	0.478225	0.991938	0.0451767	0.985833	167
OCT4_NANOG_NFYA_ZIC3	0.544925	0.989619	0.0441129	0.968461	168.25
OCT4_SOX2_KLF4_PBX1	0.398396	0.993696	0.0423304	0.989025	169.75
OCT4_SOX2_FOXO1A_PBX1	0.408766	0.992097	0.0473951	0.986764	176.75
OCT4_NANOG_NFYA_ZNF206	0.524248	0.989483	0.0444521	0.968143	181.25
OCT4_SOX2_GDF3_PBX1	0.397896	0.993047	0.0445486	0.982329	181.75
OCT4_SOX2_PBX1_TDGF1	0.398446	0.992097	0.0473951	0.985294	182.75
OCT4_SOX2_PBX1_ZFP42	0.401666	0.992156	0.0469781	0.98241	184.25
OCT4_SOX2_LMCD1_PBX1	0.540475	0.985133	0.0546055	0.974056	194
OCT4_SOX2_PBX1_ZNF206	0.328267	0.993047	0.0445486	0.982487	200
OCT4_SOX2_KLF4_PRDM14	0.356406	0.988551	0.054187	0.989125	206
OCT4_SOX2_PRDM14_ZIC3	0.348537	0.988909	0.0518788	0.988864	207.75
OCT4_SOX2_FOXD3_PBX1	0.405406	0.987855	0.0530325	0.977205	212
OCT4_SOX2_LMCD1_ZIC3	0.436736	0.982743	0.058817	0.979947	213.75
OCT4_SOX2_PRDM14_ZNF206	0.380862	0.986679	0.0580968	0.983861	216.5
OCT4_SOX2_KLF4_LMCD1	0.430916	0.98239	0.0602879	0.979664	218.5
OCT4_SOX2_GDF3_PRDM14	0.354756	0.986679	0.0580968	0.985031	222
OCT4_SOX2_PRDM14_TDGF1	0.360986	0.985124	0.0615548	0.987593	224.75
OCT4_SOX2_KLF4_ZIC3	0.225058	0.991176	0.0483261	0.989026	225.5
OCT4_SOX2_GDF3_KLF4	0.234998	0.989701	0.0539255	0.984426	226.25
OCT4_SOX2_PRDM14_ZFP42	0.352546	0.985229	0.0610398	0.986121	227.25
OCT4_SOX2_FOXO1A_PRDM14	0.351806	0.985124	0.0615548	0.988036	227.75
OCT4_SOX2_KLF4_TDGF1	0.236968	0.988493	0.0570212	0.989065	228.5
OCT4_SOX2_FOXO1A_KLF4	0.232928	0.988493	0.0570212	0.988419	231.75
OCT4_SOX2_KLF4_ZFP42	0.231018	0.988553	0.0565622	0.987372	234
OCT4_SOX2_GDF3_ZIC3	0.225708	0.989862	0.0515314	0.983476	236.5
OCT4_SOX2_GDF3_LMCD1	0.434706	0.981054	0.0629192	0.97254	238.25
OCT4_SOX2_NFYA_PBX1	0.405646	0.982752	0.0607542	0.972927	238.75
OCT4_SOX2_LMCD1_ZNF206	0.417758	0.981054	0.0629192	0.974659	239
OCT4_SOX2_TDGF1_ZIC3	0.224048	0.988712	0.0545403	0.987129	244.5
OCT4_SOX2_FOXO1A_GDF3	0.232038	0.986487	0.0613237	0.98604	246
OCT4_SOX2_GDF3_TDGF1	0.232748	0.986487	0.0613237	0.985228	246
OCT4_SOX2_ZFP42_ZIC3	0.223438	0.988781	0.0540954	0.986604	246
OCT4_SOX2_PBX1_SUMO1	0.397166	0.980224	0.0629412	0.973835	248.5
OCT4_SOX2_FOXO1A_ZIC3	0.221978	0.988712	0.0545403	0.988501	250.75
OCT4_SOX2_GDF3_ZFP42	0.228198	0.986612	0.0607614	0.984021	250.75
OCT4_SOX2_TDGF1_ZFP42	0.231438	0.984922	0.0643504	0.988057	252.25
OCT4_SOX2_FOXO1A_ZFP42	0.227338	0.984922	0.0643504	0.987753	259
OCT4_SOX2_FOXD3_KLF4	0.226258	0.983759	0.0618217	0.979218	272
OCT4_SOX2_ZIC3_ZNF206	0.20078	0.989862	0.0515314	0.983456	278.5
OCT4_SOX2_KLF4_ZNF206	0.20058	0.989701	0.0539255	0.98493	279.25
OCT4_SOX2_FOXD3_ZIC3	0.221618	0.984264	0.0594031	0.97835	285
OCT4_SOX2_FOXO1A_ZNF206	0.206779	0.986487	0.0613237	0.984465	294.5
OCT4_SOX2_GDF3_ZNF206	0.19578	0.988248	0.0575462	0.98166	297.25
OCT4_SOX2_ZFP42_ZNF206	0.20148	0.986612	0.0607614	0.983236	298.5
OCT4_SOX2_TDGF1_ZNF206	0.194481	0.986487	0.0613237	0.98606	303.25
KLF4_OCT4_SOX2	0.210998	0.989708	0.0570288	0.989126	263
